# Supplementary material for: Memristor-based feature learning for pattern classification
Source: Nat Commun. 2025 Jan 21;16:913. doi: 10.1038/s41467-025-56286-y (PMC11751336; doi:10.1038/s41467-025-56286-y)
Supplement: Supplementary file 3 — Source Data [file 41467_2025_56286_MOESM3_ESM.xlsx]

## Sheet: Figure 1b
Figure 1b
t1	V_save 1	w_L 1
0	0	0.4
0.0001	0.00251	0.40004
0.0002	0.00503	0.40009
0.0003	0.00754	0.40013
0.0004	0.01005	0.40018
0.0005	0.01257	0.40023
0.0006	0.01508	0.40028
0.0007	0.01759	0.40033
0.0008	0.0201	0.40038
0.0009	0.02262	0.40044
0.001	0.02513	0.40049
0.0011	0.02764	0.40055
0.0012	0.03015	0.40061
0.0013	0.03267	0.40067
0.0014	0.03518	0.40073
0.0015	0.03769	0.4008
0.0016	0.0402	0.40086
0.0017	0.04271	0.40093
0.0018	0.04522	0.401
0.0019	0.04773	0.40107
0.002	0.05024	0.40114
0.0021	0.05275	0.40122
0.0022	0.05526	0.40129
0.0023	0.05777	0.40137
0.0024	0.06028	0.40145
0.0025	0.06279	0.40153
0.0026	0.0653	0.40161
0.0027	0.06781	0.40169
0.0028	0.07031	0.40178
0.0029	0.07282	0.40187
0.003	0.07533	0.40195
0.0031	0.07783	0.40204
0.0032	0.08034	0.40214
0.0033	0.08284	0.40223
0.0034	0.08535	0.40232
0.0035	0.08785	0.40242
0.0036	0.09035	0.40252
0.0037	0.09286	0.40262
0.0038	0.09536	0.40272
0.0039	0.09786	0.40282
0.004	0.10036	0.40292
0.0041	0.10286	0.40303
0.0042	0.10536	0.40314
0.0043	0.10786	0.40325
0.0044	0.11036	0.40336
0.0045	0.11286	0.40347
0.0046	0.11535	0.40358
0.0047	0.11785	0.4037
0.0048	0.12034	0.40381
0.0049	0.12284	0.40393
0.005	0.12533	0.40405
0.0051	0.12783	0.40417
0.0052	0.13032	0.4043
0.0053	0.13281	0.40442
0.0054	0.1353	0.40455
0.0055	0.13779	0.40467
0.0056	0.14028	0.4048
0.0057	0.14277	0.40493
0.0058	0.14525	0.40507
0.0059	0.14774	0.4052
0.006	0.15023	0.40534
0.0061	0.15271	0.40547
0.0062	0.15519	0.40561
0.0063	0.15768	0.40575
0.0064	0.16016	0.40589
0.0065	0.16264	0.40604
0.0066	0.16512	0.40618
0.0067	0.16759	0.40633
0.0068	0.17007	0.40648
0.0069	0.17255	0.40663
0.007	0.17502	0.40678
0.0071	0.1775	0.40693
0.0072	0.17997	0.40709
0.0073	0.18244	0.40724
0.0074	0.18491	0.4074
0.0075	0.18738	0.40756
0.0076	0.18985	0.40772
0.0077	0.19232	0.40788
0.0078	0.19478	0.40804
0.0079	0.19725	0.40821
0.008	0.19971	0.40838
0.0081	0.20217	0.40855
0.0082	0.20463	0.40872
0.0083	0.20709	0.40889
0.0084	0.20955	0.40906
0.0085	0.21201	0.40923
0.0086	0.21446	0.40941
0.0087	0.21692	0.40959
0.0088	0.21937	0.40977
0.0089	0.22182	0.40995
0.009	0.22427	0.41013
0.0091	0.22672	0.41031
0.0092	0.22917	0.4105
0.0093	0.23161	0.41069
0.0094	0.23406	0.41088
0.0095	0.2365	0.41107
0.0096	0.23894	0.41126
0.0097	0.24138	0.41145
0.0098	0.24382	0.41164
0.0099	0.24625	0.41184
0.01	0.24869	0.41204
0.0101	0.25112	0.41224
0.0102	0.25356	0.41244
0.0103	0.25599	0.41264
0.0104	0.25841	0.41284
0.0105	0.26084	0.41305
0.0106	0.26327	0.41326
0.0107	0.26569	0.41347
0.0108	0.26811	0.41367
0.0109	0.27053	0.41389
0.011	0.27295	0.4141
0.0111	0.27537	0.41431
0.0112	0.27778	0.41453
0.0113	0.2802	0.41475
0.0114	0.28261	0.41497
0.0115	0.28502	0.41519
0.0116	0.28743	0.41541
0.0117	0.28983	0.41563
0.0118	0.29224	0.41586
0.0119	0.29464	0.41608
0.012	0.29704	0.41631
0.0121	0.29944	0.41654
0.0122	0.30184	0.41677
0.0123	0.30423	0.41701
0.0124	0.30663	0.41724
0.0125	0.30902	0.41748
0.0126	0.31141	0.41771
0.0127	0.31379	0.41795
0.0128	0.31618	0.41819
0.0129	0.31856	0.41843
0.013	0.32094	0.41868
0.0131	0.32332	0.41892
0.0132	0.3257	0.41917
0.0133	0.32808	0.41941
0.0134	0.33045	0.41966
0.0135	0.33282	0.41991
0.0136	0.33519	0.42017
0.0137	0.33756	0.42042
0.0138	0.33992	0.42067
0.0139	0.34228	0.42093
0.014	0.34464	0.42119
0.0141	0.347	0.42145
0.0142	0.34936	0.42171
0.0143	0.35171	0.42197
0.0144	0.35406	0.42224
0.0145	0.35641	0.4225
0.0146	0.35876	0.42277
0.0147	0.3611	0.42304
0.0148	0.36345	0.42331
0.0149	0.36579	0.42358
0.015	0.36812	0.42385
0.0151	0.37046	0.42412
0.0152	0.37279	0.4244
0.0153	0.37512	0.42468
0.0154	0.37745	0.42496
0.0155	0.37978	0.42524
0.0156	0.3821	0.42552
0.0157	0.38442	0.4258
0.0158	0.38674	0.42608
0.0159	0.38906	0.42637
0.016	0.39137	0.42666
0.0161	0.39369	0.42695
0.0162	0.39599	0.42724
0.0163	0.3983	0.42753
0.0164	0.4006	0.42782
0.0165	0.40291	0.42812
0.0166	0.40521	0.42841
0.0167	0.4075	0.42871
0.0168	0.4098	0.42901
0.0169	0.41209	0.42931
0.017	0.41438	0.42961
0.0171	0.41666	0.42991
0.0172	0.41895	0.43022
0.0173	0.42123	0.43052
0.0174	0.4235	0.43083
0.0175	0.42578	0.43114
0.0176	0.42805	0.43145
0.0177	0.43032	0.43176
0.0178	0.43259	0.43207
0.0179	0.43485	0.43239
0.018	0.43712	0.4327
0.0181	0.43937	0.43302
0.0182	0.44163	0.43334
0.0183	0.44388	0.43366
0.0184	0.44614	0.43398
0.0185	0.44838	0.43431
0.0186	0.45063	0.43463
0.0187	0.45287	0.43496
0.0188	0.45511	0.43528
0.0189	0.45735	0.43561
0.019	0.45958	0.43594
0.0191	0.46181	0.43627
0.0192	0.46404	0.4366
0.0193	0.46626	0.43694
0.0194	0.46849	0.43727
0.0195	0.4707	0.43761
0.0196	0.47292	0.43795
0.0197	0.47513	0.43829
0.0198	0.47734	0.43863
0.0199	0.47955	0.43897
0.02	0.48175	0.43932
0.0201	0.48395	0.43966
0.0202	0.48615	0.44001
0.0203	0.48835	0.44036
0.0204	0.49054	0.44071
0.0205	0.49273	0.44106
0.0206	0.49491	0.44141
0.0207	0.4971	0.44176
0.0208	0.49927	0.44212
0.0209	0.50145	0.44247
0.021	0.50362	0.44283
0.0211	0.50579	0.44319
0.0212	0.50796	0.44355
0.0213	0.51012	0.44391
0.0214	0.51228	0.44427
0.0215	0.51444	0.44464
0.0216	0.51659	0.445
0.0217	0.51874	0.44537
0.0218	0.52089	0.44574
0.0219	0.52303	0.44611
0.022	0.52517	0.44648
0.0221	0.52731	0.44685
0.0222	0.52945	0.44722
0.0223	0.53158	0.4476
0.0224	0.5337	0.44797
0.0225	0.53583	0.44835
0.0226	0.53795	0.44873
0.0227	0.54006	0.44911
0.0228	0.54218	0.44949
0.0229	0.54429	0.44988
0.023	0.54639	0.45026
0.0231	0.5485	0.45064
0.0232	0.5506	0.45103
0.0233	0.55269	0.45142
0.0234	0.55479	0.45181
0.0235	0.55688	0.4522
0.0236	0.55896	0.45259
0.0237	0.56104	0.45298
0.0238	0.56312	0.45338
0.0239	0.5652	0.45377
0.024	0.56727	0.45417
0.0241	0.56934	0.45457
0.0242	0.5714	0.45497
0.0243	0.57346	0.45537
0.0244	0.57552	0.45577
0.0245	0.57757	0.45618
0.0246	0.57962	0.45658
0.0247	0.58167	0.45699
0.0248	0.58371	0.45739
0.0249	0.58575	0.4578
0.025	0.58779	0.45821
0.0251	0.58982	0.45862
0.0252	0.59184	0.45904
0.0253	0.59387	0.45945
0.0254	0.59589	0.45986
0.0255	0.5979	0.46028
0.0256	0.59992	0.4607
0.0257	0.60193	0.46112
0.0258	0.60393	0.46154
0.0259	0.60593	0.46196
0.026	0.60793	0.46238
0.0261	0.60992	0.4628
0.0262	0.61191	0.46323
0.0263	0.6139	0.46365
0.0264	0.61588	0.46408
0.0265	0.61786	0.46451
0.0266	0.61983	0.46494
0.0267	0.6218	0.46537
0.0268	0.62377	0.4658
0.0269	0.62573	0.46624
0.027	0.62769	0.46667
0.0271	0.62965	0.46711
0.0272	0.6316	0.46754
0.0273	0.63354	0.46798
0.0274	0.63549	0.46842
0.0275	0.63742	0.46886
0.0276	0.63936	0.4693
0.0277	0.64129	0.46975
0.0278	0.64322	0.47019
0.0279	0.64514	0.47064
0.028	0.64706	0.47108
0.0281	0.64897	0.47153
0.0282	0.65088	0.47198
0.0283	0.65279	0.47243
0.0284	0.65469	0.47288
0.0285	0.65659	0.47333
0.0286	0.65848	0.47379
0.0287	0.66037	0.47424
0.0288	0.66225	0.4747
0.0289	0.66414	0.47516
0.029	0.66601	0.47561
0.0291	0.66788	0.47607
0.0292	0.66975	0.47653
0.0293	0.67162	0.477
0.0294	0.67348	0.47746
0.0295	0.67533	0.47792
0.0296	0.67718	0.47839
0.0297	0.67903	0.47886
0.0298	0.68087	0.47932
0.0299	0.68271	0.47979
0.03	0.68455	0.48026
0.0301	0.68638	0.48073
0.0302	0.6882	0.4812
0.0303	0.69002	0.48168
0.0304	0.69184	0.48215
0.0305	0.69365	0.48263
0.0306	0.69546	0.4831
0.0307	0.69727	0.48358
0.0308	0.69906	0.48406
0.0309	0.70086	0.48454
0.031	0.70265	0.48502
0.0311	0.70444	0.4855
0.0312	0.70622	0.48599
0.0313	0.70799	0.48647
0.0314	0.70977	0.48696
0.0315	0.71154	0.48744
0.0316	0.7133	0.48793
0.0317	0.71506	0.48842
0.0318	0.71681	0.48891
0.0319	0.71856	0.4894
0.032	0.72031	0.48989
0.0321	0.72205	0.49039
0.0322	0.72379	0.49088
0.0323	0.72552	0.49138
0.0324	0.72725	0.49187
0.0325	0.72897	0.49237
0.0326	0.73069	0.49287
0.0327	0.7324	0.49337
0.0328	0.73411	0.49387
0.0329	0.73581	0.49437
0.033	0.73751	0.49487
0.0331	0.73921	0.49538
0.0332	0.7409	0.49588
0.0333	0.74258	0.49639
0.0334	0.74426	0.49689
0.0335	0.74594	0.4974
0.0336	0.74761	0.49791
0.0337	0.74928	0.49842
0.0338	0.75094	0.49893
0.0339	0.7526	0.49944
0.034	0.75425	0.49996
0.0341	0.7559	0.50047
0.0342	0.75754	0.50098
0.0343	0.75918	0.5015
0.0344	0.76081	0.50202
0.0345	0.76244	0.50254
0.0346	0.76407	0.50305
0.0347	0.76569	0.50357
0.0348	0.7673	0.5041
0.0349	0.76891	0.50462
0.035	0.77051	0.50514
0.0351	0.77211	0.50567
0.0352	0.77371	0.50619
0.0353	0.7753	0.50672
0.0354	0.77688	0.50724
0.0355	0.77846	0.50777
0.0356	0.78004	0.5083
0.0357	0.78161	0.50883
0.0358	0.78317	0.50936
0.0359	0.78473	0.50989
0.036	0.78629	0.51043
0.0361	0.78784	0.51096
0.0362	0.78938	0.51149
0.0363	0.79092	0.51203
0.0364	0.79246	0.51257
0.0365	0.79399	0.5131
0.0366	0.79552	0.51364
0.0367	0.79704	0.51418
0.0368	0.79855	0.51472
0.0369	0.80006	0.51526
0.037	0.80157	0.51581
0.0371	0.80307	0.51635
0.0372	0.80456	0.51689
0.0373	0.80605	0.51744
0.0374	0.80754	0.51798
0.0375	0.80902	0.51853
0.0376	0.81049	0.51908
0.0377	0.81196	0.51963
0.0378	0.81343	0.52018
0.0379	0.81489	0.52073
0.038	0.81634	0.52128
0.0381	0.81779	0.52183
0.0382	0.81923	0.52238
0.0383	0.82067	0.52294
0.0384	0.8221	0.52349
0.0385	0.82353	0.52405
0.0386	0.82496	0.5246
0.0387	0.82637	0.52516
0.0388	0.82779	0.52572
0.0389	0.82919	0.52628
0.039	0.8306	0.52684
0.0391	0.83199	0.5274
0.0392	0.83338	0.52796
0.0393	0.83477	0.52852
0.0394	0.83615	0.52909
0.0395	0.83753	0.52965
0.0396	0.8389	0.53022
0.0397	0.84026	0.53078
0.0398	0.84162	0.53135
0.0399	0.84298	0.53192
0.04	0.84433	0.53249
0.0401	0.84567	0.53306
0.0402	0.84701	0.53363
0.0403	0.84834	0.5342
0.0404	0.84967	0.53477
0.0405	0.85099	0.53534
0.0406	0.85231	0.53591
0.0407	0.85362	0.53649
0.0408	0.85493	0.53706
0.0409	0.85623	0.53764
0.041	0.85753	0.53822
0.0411	0.85882	0.53879
0.0412	0.8601	0.53937
0.0413	0.86138	0.53995
0.0414	0.86265	0.54053
0.0415	0.86392	0.54111
0.0416	0.86519	0.54169
0.0417	0.86644	0.54227
0.0418	0.8677	0.54286
0.0419	0.86894	0.54344
0.042	0.87018	0.54402
0.0421	0.87142	0.54461
0.0422	0.87265	0.5452
0.0423	0.87387	0.54578
0.0424	0.87509	0.54637
0.0425	0.87631	0.54696
0.0426	0.87751	0.54755
0.0427	0.87872	0.54814
0.0428	0.87991	0.54873
0.0429	0.88111	0.54932
0.043	0.88229	0.54991
0.0431	0.88347	0.5505
0.0432	0.88465	0.5511
0.0433	0.88582	0.55169
0.0434	0.88698	0.55228
0.0435	0.88814	0.55288
0.0436	0.88929	0.55347
0.0437	0.89044	0.55407
0.0438	0.89158	0.55467
0.0439	0.89271	0.55527
0.044	0.89384	0.55587
0.0441	0.89497	0.55647
0.0442	0.89608	0.55707
0.0443	0.8972	0.55767
0.0444	0.8983	0.55827
0.0445	0.89941	0.55887
0.0446	0.9005	0.55947
0.0447	0.90159	0.56008
0.0448	0.90268	0.56068
0.0449	0.90375	0.56129
0.045	0.90483	0.56189
0.0451	0.90589	0.5625
0.0452	0.90696	0.5631
0.0453	0.90801	0.56371
0.0454	0.90906	0.56432
0.0455	0.91011	0.56493
0.0456	0.91114	0.56554
0.0457	0.91218	0.56615
0.0458	0.9132	0.56676
0.0459	0.91423	0.56737
0.046	0.91524	0.56798
0.0461	0.91625	0.56859
0.0462	0.91725	0.56921
0.0463	0.91825	0.56982
0.0464	0.91925	0.57044
0.0465	0.92023	0.57105
0.0466	0.92121	0.57167
0.0467	0.92219	0.57228
0.0468	0.92316	0.5729
0.0469	0.92412	0.57352
0.047	0.92508	0.57413
0.0471	0.92603	0.57475
0.0472	0.92697	0.57537
0.0473	0.92791	0.57599
0.0474	0.92885	0.57661
0.0475	0.92978	0.57723
0.0476	0.9307	0.57785
0.0477	0.93162	0.57847
0.0478	0.93253	0.5791
0.0479	0.93343	0.57972
0.048	0.93433	0.58034
0.0481	0.93522	0.58097
0.0482	0.93611	0.58159
0.0483	0.93699	0.58222
0.0484	0.93786	0.58284
0.0485	0.93873	0.58347
0.0486	0.9396	0.58409
0.0487	0.94045	0.58472
0.0488	0.94131	0.58535
0.0489	0.94215	0.58598
0.049	0.94299	0.58661
0.0491	0.94382	0.58723
0.0492	0.94465	0.58786
0.0493	0.94547	0.58849
0.0494	0.94629	0.58912
0.0495	0.9471	0.58976
0.0496	0.9479	0.59039
0.0497	0.9487	0.59102
0.0498	0.94949	0.59165
0.0499	0.95028	0.59229
0.05	0.95106	0.59292
0.0501	0.95183	0.59355
0.0502	0.9526	0.59419
0.0503	0.95336	0.59482
0.0504	0.95411	0.59546
0.0505	0.95486	0.59609
0.0506	0.95561	0.59673
0.0507	0.95635	0.59737
0.0508	0.95708	0.598
0.0509	0.9578	0.59864
0.051	0.95852	0.59928
0.0511	0.95924	0.59992
0.0512	0.95994	0.60056
0.0513	0.96064	0.60119
0.0514	0.96134	0.60183
0.0515	0.96203	0.60247
0.0516	0.96271	0.60311
0.0517	0.96339	0.60376
0.0518	0.96406	0.6044
0.0519	0.96472	0.60504
0.052	0.96538	0.60568
0.0521	0.96603	0.60632
0.0522	0.96668	0.60697
0.0523	0.96732	0.60761
0.0524	0.96796	0.60825
0.0525	0.96858	0.6089
0.0526	0.96921	0.60954
0.0527	0.96982	0.61019
0.0528	0.97043	0.61083
0.0529	0.97103	0.61148
0.053	0.97163	0.61212
0.0531	0.97222	0.61277
0.0532	0.97281	0.61341
0.0533	0.97339	0.61406
0.0534	0.97396	0.61471
0.0535	0.97453	0.61536
0.0536	0.97509	0.616
0.0537	0.97564	0.61665
0.0538	0.97619	0.6173
0.0539	0.97673	0.61795
0.054	0.97727	0.6186
0.0541	0.9778	0.61925
0.0542	0.97832	0.6199
0.0543	0.97884	0.62055
0.0544	0.97935	0.6212
0.0545	0.97986	0.62185
0.0546	0.98035	0.6225
0.0547	0.98085	0.62315
0.0548	0.98133	0.6238
0.0549	0.98181	0.62445
0.055	0.98229	0.6251
0.0551	0.98276	0.62576
0.0552	0.98322	0.62641
0.0553	0.98367	0.62706
0.0554	0.98412	0.62772
0.0555	0.98456	0.62837
0.0556	0.985	0.62902
0.0557	0.98543	0.62968
0.0558	0.98586	0.63033
0.0559	0.98627	0.63098
0.056	0.98669	0.63164
0.0561	0.98709	0.63229
0.0562	0.98749	0.63295
0.0563	0.98788	0.6336
0.0564	0.98827	0.63426
0.0565	0.98865	0.63492
0.0566	0.98903	0.63557
0.0567	0.98939	0.63623
0.0568	0.98976	0.63688
0.0569	0.99011	0.63754
0.057	0.99046	0.6382
0.0571	0.9908	0.63885
0.0572	0.99114	0.63951
0.0573	0.99147	0.64017
0.0574	0.9918	0.64083
0.0575	0.99211	0.64148
0.0576	0.99243	0.64214
0.0577	0.99273	0.6428
0.0578	0.99303	0.64346
0.0579	0.99332	0.64412
0.058	0.99361	0.64477
0.0581	0.99389	0.64543
0.0582	0.99417	0.64609
0.0583	0.99443	0.64675
0.0584	0.9947	0.64741
0.0585	0.99495	0.64807
0.0586	0.9952	0.64873
0.0587	0.99544	0.64939
0.0588	0.99568	0.65005
0.0589	0.99591	0.65071
0.059	0.99613	0.65137
0.0591	0.99635	0.65203
0.0592	0.99656	0.65269
0.0593	0.99677	0.65335
0.0594	0.99697	0.65401
0.0595	0.99716	0.65467
0.0596	0.99735	0.65533
0.0597	0.99752	0.65599
0.0598	0.9977	0.65665
0.0599	0.99787	0.65731
0.06	0.99803	0.65797
0.0601	0.99818	0.65863
0.0602	0.99833	0.65929
0.0603	0.99847	0.65996
0.0604	0.99861	0.66062
0.0605	0.99874	0.66128
0.0606	0.99886	0.66194
0.0607	0.99898	0.6626
0.0608	0.99909	0.66326
0.0609	0.99919	0.66392
0.061	0.99929	0.66458
0.0611	0.99938	0.66525
0.0612	0.99947	0.66591
0.0613	0.99955	0.66657
0.0614	0.99962	0.66723
0.0615	0.99968	0.66789
0.0616	0.99974	0.66855
0.0617	0.9998	0.66922
0.0618	0.99985	0.66988
0.0619	0.99989	0.67054
0.062	0.99992	0.6712
0.0621	0.99995	0.67186
0.0622	0.99997	0.67252
0.0623	0.99999	0.67319
0.0624	1	0.67385
0.0625	1	0.67451
0.0626	1	0.67517
0.0627	0.99999	0.67583
0.0628	0.99997	0.67649
0.0629	0.99995	0.67715
0.063	0.99992	0.67782
0.0631	0.99989	0.67848
0.0632	0.99985	0.67914
0.0633	0.9998	0.6798
0.0634	0.99974	0.68046
0.0635	0.99968	0.68112
0.0636	0.99962	0.68178
0.0637	0.99955	0.68244
0.0638	0.99947	0.68311
0.0639	0.99938	0.68377
0.064	0.99929	0.68443
0.0641	0.99919	0.68509
0.0642	0.99909	0.68575
0.0643	0.99898	0.68641
0.0644	0.99886	0.68707
0.0645	0.99874	0.68773
0.0646	0.99861	0.68839
0.0647	0.99847	0.68905
0.0648	0.99833	0.68971
0.0649	0.99818	0.69037
0.065	0.99803	0.69103
0.0651	0.99787	0.69169
0.0652	0.9977	0.69235
0.0653	0.99752	0.69301
0.0654	0.99735	0.69367
0.0655	0.99716	0.69433
0.0656	0.99697	0.69499
0.0657	0.99677	0.69564
0.0658	0.99656	0.6963
0.0659	0.99635	0.69696
0.066	0.99613	0.69762
0.0661	0.99591	0.69828
0.0662	0.99568	0.69894
0.0663	0.99544	0.69959
0.0664	0.9952	0.70025
0.0665	0.99495	0.70091
0.0666	0.9947	0.70157
0.0667	0.99443	0.70222
0.0668	0.99417	0.70288
0.0669	0.99389	0.70354
0.067	0.99361	0.70419
0.0671	0.99332	0.70485
0.0672	0.99303	0.70551
0.0673	0.99273	0.70616
0.0674	0.99243	0.70682
0.0675	0.99211	0.70747
0.0676	0.9918	0.70813
0.0677	0.99147	0.70878
0.0678	0.99114	0.70944
0.0679	0.9908	0.71009
0.068	0.99046	0.71075
0.0681	0.99011	0.7114
0.0682	0.98976	0.71206
0.0683	0.98939	0.71271
0.0684	0.98903	0.71336
0.0685	0.98865	0.71402
0.0686	0.98827	0.71467
0.0687	0.98788	0.71532
0.0688	0.98749	0.71597
0.0689	0.98709	0.71663
0.069	0.98669	0.71728
0.0691	0.98627	0.71793
0.0692	0.98586	0.71858
0.0693	0.98543	0.71923
0.0694	0.985	0.71988
0.0695	0.98456	0.72053
0.0696	0.98412	0.72118
0.0697	0.98367	0.72183
0.0698	0.98322	0.72248
0.0699	0.98276	0.72313
0.07	0.98229	0.72378
0.0701	0.98181	0.72443
0.0702	0.98133	0.72508
0.0703	0.98085	0.72572
0.0704	0.98035	0.72637
0.0705	0.97986	0.72702
0.0706	0.97935	0.72767
0.0707	0.97884	0.72831
0.0708	0.97832	0.72896
0.0709	0.9778	0.7296
0.071	0.97727	0.73025
0.0711	0.97673	0.73089
0.0712	0.97619	0.73154
0.0713	0.97564	0.73218
0.0714	0.97509	0.73283
0.0715	0.97453	0.73347
0.0716	0.97396	0.73411
0.0717	0.97339	0.73476
0.0718	0.97281	0.7354
0.0719	0.97222	0.73604
0.072	0.97163	0.73668
0.0721	0.97103	0.73732
0.0722	0.97043	0.73797
0.0723	0.96982	0.73861
0.0724	0.96921	0.73925
0.0725	0.96858	0.73989
0.0726	0.96796	0.74052
0.0727	0.96732	0.74116
0.0728	0.96668	0.7418
0.0729	0.96603	0.74244
0.073	0.96538	0.74308
0.0731	0.96472	0.74371
0.0732	0.96406	0.74435
0.0733	0.96339	0.74499
0.0734	0.96271	0.74562
0.0735	0.96203	0.74626
0.0736	0.96134	0.74689
0.0737	0.96064	0.74753
0.0738	0.95994	0.74816
0.0739	0.95924	0.74879
0.074	0.95852	0.74943
0.0741	0.9578	0.75006
0.0742	0.95708	0.75069
0.0743	0.95635	0.75132
0.0744	0.95561	0.75195
0.0745	0.95486	0.75258
0.0746	0.95411	0.75321
0.0747	0.95336	0.75384
0.0748	0.9526	0.75447
0.0749	0.95183	0.7551
0.075	0.95106	0.75573
0.0751	0.95028	0.75636
0.0752	0.94949	0.75698
0.0753	0.9487	0.75761
0.0754	0.9479	0.75824
0.0755	0.9471	0.75886
0.0756	0.94629	0.75949
0.0757	0.94547	0.76011
0.0758	0.94465	0.76073
0.0759	0.94382	0.76136
0.076	0.94299	0.76198
0.0761	0.94215	0.7626
0.0762	0.94131	0.76322
0.0763	0.94045	0.76384
0.0764	0.9396	0.76446
0.0765	0.93873	0.76508
0.0766	0.93786	0.7657
0.0767	0.93699	0.76632
0.0768	0.93611	0.76694
0.0769	0.93522	0.76756
0.077	0.93433	0.76818
0.0771	0.93343	0.76879
0.0772	0.93253	0.76941
0.0773	0.93162	0.77002
0.0774	0.9307	0.77064
0.0775	0.92978	0.77125
0.0776	0.92885	0.77186
0.0777	0.92791	0.77248
0.0778	0.92697	0.77309
0.0779	0.92603	0.7737
0.078	0.92508	0.77431
0.0781	0.92412	0.77492
0.0782	0.92316	0.77553
0.0783	0.92219	0.77614
0.0784	0.92121	0.77675
0.0785	0.92023	0.77736
0.0786	0.91925	0.77796
0.0787	0.91825	0.77857
0.0788	0.91725	0.77918
0.0789	0.91625	0.77978
0.079	0.91524	0.78039
0.0791	0.91423	0.78099
0.0792	0.9132	0.78159
0.0793	0.91218	0.7822
0.0794	0.91114	0.7828
0.0795	0.91011	0.7834
0.0796	0.90906	0.784
0.0797	0.90801	0.7846
0.0798	0.90696	0.7852
0.0799	0.90589	0.7858
0.08	0.90483	0.78639
0.0801	0.90375	0.78699
0.0802	0.90268	0.78759
0.0803	0.90159	0.78818
0.0804	0.9005	0.78878
0.0805	0.89941	0.78937
0.0806	0.8983	0.78997
0.0807	0.8972	0.79056
0.0808	0.89608	0.79115
0.0809	0.89497	0.79174
0.081	0.89384	0.79233
0.0811	0.89271	0.79292
0.0812	0.89158	0.79351
0.0813	0.89044	0.7941
0.0814	0.88929	0.79469
0.0815	0.88814	0.79527
0.0816	0.88698	0.79586
0.0817	0.88582	0.79645
0.0818	0.88465	0.79703
0.0819	0.88347	0.79761
0.082	0.88229	0.7982
0.0821	0.88111	0.79878
0.0822	0.87991	0.79936
0.0823	0.87872	0.79994
0.0824	0.87751	0.80052
0.0825	0.87631	0.8011
0.0826	0.87509	0.80168
0.0827	0.87387	0.80226
0.0828	0.87265	0.80283
0.0829	0.87142	0.80341
0.083	0.87018	0.80399
0.0831	0.86894	0.80456
0.0832	0.8677	0.80513
0.0833	0.86644	0.80571
0.0834	0.86519	0.80628
0.0835	0.86392	0.80685
0.0836	0.86265	0.80742
0.0837	0.86138	0.80799
0.0838	0.8601	0.80856
0.0839	0.85882	0.80913
0.084	0.85753	0.80969
0.0841	0.85623	0.81026
0.0842	0.85493	0.81083
0.0843	0.85362	0.81139
0.0844	0.85231	0.81195
0.0845	0.85099	0.81252
0.0846	0.84967	0.81308
0.0847	0.84834	0.81364
0.0848	0.84701	0.8142
0.0849	0.84567	0.81476
0.085	0.84433	0.81532
0.0851	0.84298	0.81588
0.0852	0.84162	0.81643
0.0853	0.84026	0.81699
0.0854	0.8389	0.81754
0.0855	0.83753	0.8181
0.0856	0.83615	0.81865
0.0857	0.83477	0.8192
0.0858	0.83338	0.81976
0.0859	0.83199	0.82031
0.086	0.8306	0.82086
0.0861	0.82919	0.82141
0.0862	0.82779	0.82195
0.0863	0.82637	0.8225
0.0864	0.82496	0.82305
0.0865	0.82353	0.82359
0.0866	0.8221	0.82414
0.0867	0.82067	0.82468
0.0868	0.81923	0.82522
0.0869	0.81779	0.82576
0.087	0.81634	0.8263
0.0871	0.81489	0.82684
0.0872	0.81343	0.82738
0.0873	0.81196	0.82792
0.0874	0.81049	0.82846
0.0875	0.80902	0.82899
0.0876	0.80754	0.82953
0.0877	0.80605	0.83006
0.0878	0.80456	0.83059
0.0879	0.80307	0.83113
0.088	0.80157	0.83166
0.0881	0.80006	0.83219
0.0882	0.79855	0.83272
0.0883	0.79704	0.83324
0.0884	0.79552	0.83377
0.0885	0.79399	0.8343
0.0886	0.79246	0.83482
0.0887	0.79092	0.83535
0.0888	0.78938	0.83587
0.0889	0.78784	0.83639
0.089	0.78629	0.83691
0.0891	0.78473	0.83743
0.0892	0.78317	0.83795
0.0893	0.78161	0.83847
0.0894	0.78004	0.83899
0.0895	0.77846	0.8395
0.0896	0.77688	0.84002
0.0897	0.7753	0.84053
0.0898	0.77371	0.84105
0.0899	0.77211	0.84156
0.09	0.77051	0.84207
0.0901	0.76891	0.84258
0.0902	0.7673	0.84309
0.0903	0.76569	0.8436
0.0904	0.76407	0.8441
0.0905	0.76244	0.84461
0.0906	0.76081	0.84511
0.0907	0.75918	0.84562
0.0908	0.75754	0.84612
0.0909	0.7559	0.84662
0.091	0.75425	0.84712
0.0911	0.7526	0.84762
0.0912	0.75094	0.84812
0.0913	0.74928	0.84862
0.0914	0.74761	0.84911
0.0915	0.74594	0.84961
0.0916	0.74426	0.8501
0.0917	0.74258	0.8506
0.0918	0.7409	0.85109
0.0919	0.73921	0.85158
0.092	0.73751	0.85207
0.0921	0.73581	0.85256
0.0922	0.73411	0.85304
0.0923	0.7324	0.85353
0.0924	0.73069	0.85402
0.0925	0.72897	0.8545
0.0926	0.72725	0.85498
0.0927	0.72552	0.85547
0.0928	0.72379	0.85595
0.0929	0.72205	0.85643
0.093	0.72031	0.85691
0.0931	0.71856	0.85738
0.0932	0.71681	0.85786
0.0933	0.71506	0.85834
0.0934	0.7133	0.85881
0.0935	0.71154	0.85928
0.0936	0.70977	0.85975
0.0937	0.70799	0.86023
0.0938	0.70622	0.8607
0.0939	0.70444	0.86116
0.094	0.70265	0.86163
0.0941	0.70086	0.8621
0.0942	0.69906	0.86256
0.0943	0.69727	0.86303
0.0944	0.69546	0.86349
0.0945	0.69365	0.86395
0.0946	0.69184	0.86441
0.0947	0.69002	0.86487
0.0948	0.6882	0.86533
0.0949	0.68638	0.86579
0.095	0.68455	0.86624
0.0951	0.68271	0.8667
0.0952	0.68087	0.86715
0.0953	0.67903	0.8676
0.0954	0.67718	0.86805
0.0955	0.67533	0.8685
0.0956	0.67348	0.86895
0.0957	0.67162	0.8694
0.0958	0.66975	0.86984
0.0959	0.66788	0.87029
0.096	0.66601	0.87073
0.0961	0.66414	0.87118
0.0962	0.66225	0.87162
0.0963	0.66037	0.87206
0.0964	0.65848	0.8725
0.0965	0.65659	0.87293
0.0966	0.65469	0.87337
0.0967	0.65279	0.87381
0.0968	0.65088	0.87424
0.0969	0.64897	0.87467
0.097	0.64706	0.87511
0.0971	0.64514	0.87554
0.0972	0.64322	0.87597
0.0973	0.64129	0.87639
0.0974	0.63936	0.87682
0.0975	0.63742	0.87725
0.0976	0.63549	0.87767
0.0977	0.63354	0.87809
0.0978	0.6316	0.87851
0.0979	0.62965	0.87894
0.098	0.62769	0.87935
0.0981	0.62573	0.87977
0.0982	0.62377	0.88019
0.0983	0.6218	0.8806
0.0984	0.61983	0.88102
0.0985	0.61786	0.88143
0.0986	0.61588	0.88184
0.0987	0.6139	0.88225
0.0988	0.61191	0.88266
0.0989	0.60992	0.88307
0.099	0.60793	0.88348
0.0991	0.60593	0.88388
0.0992	0.60393	0.88429
0.0993	0.60193	0.88469
0.0994	0.59992	0.88509
0.0995	0.5979	0.88549
0.0996	0.59589	0.88589
0.0997	0.59387	0.88629
0.0998	0.59184	0.88668
0.0999	0.58982	0.88708
0.1	0.58779	0.88747
0.1001	0.58575	0.88787
0.1002	0.58371	0.88826
0.1003	0.58167	0.88865
0.1004	0.57962	0.88903
0.1005	0.57757	0.88942
0.1006	0.57552	0.88981
0.1007	0.57346	0.89019
0.1008	0.5714	0.89058
0.1009	0.56934	0.89096
0.101	0.56727	0.89134
0.1011	0.5652	0.89172
0.1012	0.56312	0.8921
0.1013	0.56104	0.89247
0.1014	0.55896	0.89285
0.1015	0.55688	0.89322
0.1016	0.55479	0.89359
0.1017	0.55269	0.89396
0.1018	0.5506	0.89433
0.1019	0.5485	0.8947
0.102	0.54639	0.89507
0.1021	0.54429	0.89544
0.1022	0.54218	0.8958
0.1023	0.54006	0.89616
0.1024	0.53795	0.89653
0.1025	0.53583	0.89689
0.1026	0.5337	0.89724
0.1027	0.53158	0.8976
0.1028	0.52945	0.89796
0.1029	0.52731	0.89831
0.103	0.52517	0.89867
0.1031	0.52303	0.89902
0.1032	0.52089	0.89937
0.1033	0.51874	0.89972
0.1034	0.51659	0.90007
0.1035	0.51444	0.90041
0.1036	0.51228	0.90076
0.1037	0.51012	0.9011
0.1038	0.50796	0.90145
0.1039	0.50579	0.90179
0.104	0.50362	0.90213
0.1041	0.50145	0.90247
0.1042	0.49927	0.9028
0.1043	0.4971	0.90314
0.1044	0.49491	0.90347
0.1045	0.49273	0.90381
0.1046	0.49054	0.90414
0.1047	0.48835	0.90447
0.1048	0.48615	0.9048
0.1049	0.48395	0.90512
0.105	0.48175	0.90545
0.1051	0.47955	0.90577
0.1052	0.47734	0.9061
0.1053	0.47513	0.90642
0.1054	0.47292	0.90674
0.1055	0.4707	0.90706
0.1056	0.46849	0.90737
0.1057	0.46626	0.90769
0.1058	0.46404	0.908
0.1059	0.46181	0.90832
0.106	0.45958	0.90863
0.1061	0.45735	0.90894
0.1062	0.45511	0.90925
0.1063	0.45287	0.90956
0.1064	0.45063	0.90986
0.1065	0.44838	0.91017
0.1066	0.44614	0.91047
0.1067	0.44388	0.91077
0.1068	0.44163	0.91107
0.1069	0.43937	0.91137
0.107	0.43712	0.91167
0.1071	0.43485	0.91196
0.1072	0.43259	0.91226
0.1073	0.43032	0.91255
0.1074	0.42805	0.91284
0.1075	0.42578	0.91313
0.1076	0.4235	0.91342
0.1077	0.42123	0.91371
0.1078	0.41895	0.91399
0.1079	0.41666	0.91428
0.108	0.41438	0.91456
0.1081	0.41209	0.91484
0.1082	0.4098	0.91512
0.1083	0.4075	0.9154
0.1084	0.40521	0.91568
0.1085	0.40291	0.91595
0.1086	0.4006	0.91623
0.1087	0.3983	0.9165
0.1088	0.39599	0.91677
0.1089	0.39369	0.91704
0.109	0.39137	0.91731
0.1091	0.38906	0.91757
0.1092	0.38674	0.91784
0.1093	0.38442	0.9181
0.1094	0.3821	0.91836
0.1095	0.37978	0.91862
0.1096	0.37745	0.91888
0.1097	0.37512	0.91914
0.1098	0.37279	0.9194
0.1099	0.37046	0.91965
0.11	0.36812	0.91991
0.1101	0.36579	0.92016
0.1102	0.36345	0.92041
0.1103	0.3611	0.92066
0.1104	0.35876	0.9209
0.1105	0.35641	0.92115
0.1106	0.35406	0.92139
0.1107	0.35171	0.92164
0.1108	0.34936	0.92188
0.1109	0.347	0.92212
0.111	0.34464	0.92236
0.1111	0.34228	0.92259
0.1112	0.33992	0.92283
0.1113	0.33756	0.92306
0.1114	0.33519	0.92329
0.1115	0.33282	0.92352
0.1116	0.33045	0.92375
0.1117	0.32808	0.92398
0.1118	0.3257	0.92421
0.1119	0.32332	0.92443
0.112	0.32094	0.92465
0.1121	0.31856	0.92488
0.1122	0.31618	0.9251
0.1123	0.31379	0.92531
0.1124	0.31141	0.92553
0.1125	0.30902	0.92575
0.1126	0.30663	0.92596
0.1127	0.30423	0.92617
0.1128	0.30184	0.92638
0.1129	0.29944	0.92659
0.113	0.29704	0.9268
0.1131	0.29464	0.92701
0.1132	0.29224	0.92721
0.1133	0.28983	0.92742
0.1134	0.28743	0.92762
0.1135	0.28502	0.92782
0.1136	0.28261	0.92802
0.1137	0.2802	0.92821
0.1138	0.27778	0.92841
0.1139	0.27537	0.9286
0.114	0.27295	0.9288
0.1141	0.27053	0.92899
0.1142	0.26811	0.92918
0.1143	0.26569	0.92936
0.1144	0.26327	0.92955
0.1145	0.26084	0.92973
0.1146	0.25841	0.92992
0.1147	0.25599	0.9301
0.1148	0.25356	0.93028
0.1149	0.25112	0.93046
0.115	0.24869	0.93063
0.1151	0.24625	0.93081
0.1152	0.24382	0.93098
0.1153	0.24138	0.93116
0.1154	0.23894	0.93133
0.1155	0.2365	0.9315
0.1156	0.23406	0.93166
0.1157	0.23161	0.93183
0.1158	0.22917	0.93199
0.1159	0.22672	0.93216
0.116	0.22427	0.93232
0.1161	0.22182	0.93248
0.1162	0.21937	0.93264
0.1163	0.21692	0.93279
0.1164	0.21446	0.93295
0.1165	0.21201	0.9331
0.1166	0.20955	0.93325
0.1167	0.20709	0.9334
0.1168	0.20463	0.93355
0.1169	0.20217	0.9337
0.117	0.19971	0.93385
0.1171	0.19725	0.93399
0.1172	0.19478	0.93413
0.1173	0.19232	0.93427
0.1174	0.18985	0.93441
0.1175	0.18738	0.93455
0.1176	0.18491	0.93469
0.1177	0.18244	0.93482
0.1178	0.17997	0.93495
0.1179	0.1775	0.93509
0.118	0.17502	0.93522
0.1181	0.17255	0.93534
0.1182	0.17007	0.93547
0.1183	0.16759	0.9356
0.1184	0.16512	0.93572
0.1185	0.16264	0.93584
0.1186	0.16016	0.93596
0.1187	0.15768	0.93608
0.1188	0.15519	0.9362
0.1189	0.15271	0.93631
0.119	0.15023	0.93643
0.1191	0.14774	0.93654
0.1192	0.14525	0.93665
0.1193	0.14277	0.93676
0.1194	0.14028	0.93687
0.1195	0.13779	0.93697
0.1196	0.1353	0.93708
0.1197	0.13281	0.93718
0.1198	0.13032	0.93728
0.1199	0.12783	0.93738
0.12	0.12533	0.93748
0.1201	0.12284	0.93758
0.1202	0.12034	0.93767
0.1203	0.11785	0.93777
0.1204	0.11535	0.93786
0.1205	0.11286	0.93795
0.1206	0.11036	0.93804
0.1207	0.10786	0.93812
0.1208	0.10536	0.93821
0.1209	0.10286	0.93829
0.121	0.10036	0.93838
0.1211	0.09786	0.93846
0.1212	0.09536	0.93854
0.1213	0.09286	0.93861
0.1214	0.09035	0.93869
0.1215	0.08785	0.93876
0.1216	0.08535	0.93884
0.1217	0.08284	0.93891
0.1218	0.08034	0.93898
0.1219	0.07783	0.93905
0.122	0.07533	0.93911
0.1221	0.07282	0.93918
0.1222	0.07031	0.93924
0.1223	0.06781	0.9393
0.1224	0.0653	0.93936
0.1225	0.06279	0.93942
0.1226	0.06028	0.93948
0.1227	0.05777	0.93953
0.1228	0.05526	0.93958
0.1229	0.05275	0.93964
0.123	0.05024	0.93969
0.1231	0.04773	0.93974
0.1232	0.04522	0.93978
0.1233	0.04271	0.93983
0.1234	0.0402	0.93987
0.1235	0.03769	0.93992
0.1236	0.03518	0.93996
0.1237	0.03267	0.93999
0.1238	0.03015	0.94003
0.1239	0.02764	0.94007
0.124	0.02513	0.9401
0.1241	0.02262	0.94014
0.1242	0.0201	0.94017
0.1243	0.01759	0.9402
0.1244	0.01508	0.94022
0.1245	0.01257	0.94025
0.1246	0.01005	0.94028
0.1247	0.00754	0.9403
0.1248	0.00503	0.94032
0.1249	0.00251	0.94034
0.125	1.22465e-16	0.94036
0.1251	-0.00251	0.94038
0.1252	-0.00503	0.94039
0.1253	-0.00754	0.9404
0.1254	-0.01005	0.94042
0.1255	-0.01257	0.94043
0.1256	-0.01508	0.94043
0.1257	-0.01759	0.94044
0.1258	-0.0201	0.94045
0.1259	-0.02262	0.94045
0.126	-0.02513	0.94045
0.1261	-0.02764	0.94045
0.1262	-0.03015	0.94045
0.1263	-0.03267	0.94045
0.1264	-0.03518	0.94045
0.1265	-0.03769	0.94044
0.1266	-0.0402	0.94043
0.1267	-0.04271	0.94043
0.1268	-0.04522	0.94041
0.1269	-0.04773	0.9404
0.127	-0.05024	0.94039
0.1271	-0.05275	0.94037
0.1272	-0.05526	0.94036
0.1273	-0.05777	0.94034
0.1274	-0.06028	0.94032
0.1275	-0.06279	0.9403
0.1276	-0.0653	0.94027
0.1277	-0.06781	0.94025
0.1278	-0.07031	0.94022
0.1279	-0.07282	0.94019
0.128	-0.07533	0.94016
0.1281	-0.07783	0.94013
0.1282	-0.08034	0.9401
0.1283	-0.08284	0.94007
0.1284	-0.08535	0.94003
0.1285	-0.08785	0.93999
0.1286	-0.09035	0.93995
0.1287	-0.09286	0.93991
0.1288	-0.09536	0.93987
0.1289	-0.09786	0.93983
0.129	-0.10036	0.93978
0.1291	-0.10286	0.93973
0.1292	-0.10536	0.93968
0.1293	-0.10786	0.93963
0.1294	-0.11036	0.93958
0.1295	-0.11286	0.93953
0.1296	-0.11535	0.93947
0.1297	-0.11785	0.93942
0.1298	-0.12034	0.93936
0.1299	-0.12284	0.9393
0.13	-0.12533	0.93924
0.1301	-0.12783	0.93917
0.1302	-0.13032	0.93911
0.1303	-0.13281	0.93904
0.1304	-0.1353	0.93897
0.1305	-0.13779	0.93891
0.1306	-0.14028	0.93883
0.1307	-0.14277	0.93876
0.1308	-0.14525	0.93869
0.1309	-0.14774	0.93861
0.131	-0.15023	0.93853
0.1311	-0.15271	0.93846
0.1312	-0.15519	0.93837
0.1313	-0.15768	0.93829
0.1314	-0.16016	0.93821
0.1315	-0.16264	0.93812
0.1316	-0.16512	0.93804
0.1317	-0.16759	0.93795
0.1318	-0.17007	0.93786
0.1319	-0.17255	0.93777
0.132	-0.17502	0.93767
0.1321	-0.1775	0.93758
0.1322	-0.17997	0.93748
0.1323	-0.18244	0.93739
0.1324	-0.18491	0.93729
0.1325	-0.18738	0.93718
0.1326	-0.18985	0.93708
0.1327	-0.19232	0.93698
0.1328	-0.19478	0.93687
0.1329	-0.19725	0.93676
0.133	-0.19971	0.93666
0.1331	-0.20217	0.93655
0.1332	-0.20463	0.93643
0.1333	-0.20709	0.93632
0.1334	-0.20955	0.93621
0.1335	-0.21201	0.93609
0.1336	-0.21446	0.93597
0.1337	-0.21692	0.93585
0.1338	-0.21937	0.93573
0.1339	-0.22182	0.93561
0.134	-0.22427	0.93548
0.1341	-0.22672	0.93536
0.1342	-0.22917	0.93523
0.1343	-0.23161	0.9351
0.1344	-0.23406	0.93497
0.1345	-0.2365	0.93484
0.1346	-0.23894	0.9347
0.1347	-0.24138	0.93457
0.1348	-0.24382	0.93443
0.1349	-0.24625	0.93429
0.135	-0.24869	0.93415
0.1351	-0.25112	0.93401
0.1352	-0.25356	0.93387
0.1353	-0.25599	0.93372
0.1354	-0.25841	0.93358
0.1355	-0.26084	0.93343
0.1356	-0.26327	0.93328
0.1357	-0.26569	0.93313
0.1358	-0.26811	0.93298
0.1359	-0.27053	0.93282
0.136	-0.27295	0.93267
0.1361	-0.27537	0.93251
0.1362	-0.27778	0.93235
0.1363	-0.2802	0.93219
0.1364	-0.28261	0.93203
0.1365	-0.28502	0.93187
0.1366	-0.28743	0.9317
0.1367	-0.28983	0.93153
0.1368	-0.29224	0.93137
0.1369	-0.29464	0.9312
0.137	-0.29704	0.93103
0.1371	-0.29944	0.93085
0.1372	-0.30184	0.93068
0.1373	-0.30423	0.93051
0.1374	-0.30663	0.93033
0.1375	-0.30902	0.93015
0.1376	-0.31141	0.92997
0.1377	-0.31379	0.92979
0.1378	-0.31618	0.92961
0.1379	-0.31856	0.92942
0.138	-0.32094	0.92924
0.1381	-0.32332	0.92905
0.1382	-0.3257	0.92886
0.1383	-0.32808	0.92867
0.1384	-0.33045	0.92848
0.1385	-0.33282	0.92828
0.1386	-0.33519	0.92809
0.1387	-0.33756	0.92789
0.1388	-0.33992	0.92769
0.1389	-0.34228	0.92749
0.139	-0.34464	0.92729
0.1391	-0.347	0.92709
0.1392	-0.34936	0.92689
0.1393	-0.35171	0.92668
0.1394	-0.35406	0.92647
0.1395	-0.35641	0.92627
0.1396	-0.35876	0.92606
0.1397	-0.3611	0.92584
0.1398	-0.36345	0.92563
0.1399	-0.36579	0.92542
0.14	-0.36812	0.9252
0.1401	-0.37046	0.92498
0.1402	-0.37279	0.92476
0.1403	-0.37512	0.92454
0.1404	-0.37745	0.92432
0.1405	-0.37978	0.9241
0.1406	-0.3821	0.92387
0.1407	-0.38442	0.92365
0.1408	-0.38674	0.92342
0.1409	-0.38906	0.92319
0.141	-0.39137	0.92296
0.1411	-0.39369	0.92273
0.1412	-0.39599	0.92249
0.1413	-0.3983	0.92226
0.1414	-0.4006	0.92202
0.1415	-0.40291	0.92178
0.1416	-0.40521	0.92154
0.1417	-0.4075	0.9213
0.1418	-0.4098	0.92106
0.1419	-0.41209	0.92082
0.142	-0.41438	0.92057
0.1421	-0.41666	0.92032
0.1422	-0.41895	0.92008
0.1423	-0.42123	0.91983
0.1424	-0.4235	0.91958
0.1425	-0.42578	0.91932
0.1426	-0.42805	0.91907
0.1427	-0.43032	0.91881
0.1428	-0.43259	0.91856
0.1429	-0.43485	0.9183
0.143	-0.43712	0.91804
0.1431	-0.43937	0.91778
0.1432	-0.44163	0.91751
0.1433	-0.44388	0.91725
0.1434	-0.44614	0.91698
0.1435	-0.44838	0.91672
0.1436	-0.45063	0.91645
0.1437	-0.45287	0.91618
0.1438	-0.45511	0.91591
0.1439	-0.45735	0.91563
0.144	-0.45958	0.91536
0.1441	-0.46181	0.91509
0.1442	-0.46404	0.91481
0.1443	-0.46626	0.91453
0.1444	-0.46849	0.91425
0.1445	-0.4707	0.91397
0.1446	-0.47292	0.91369
0.1447	-0.47513	0.9134
0.1448	-0.47734	0.91312
0.1449	-0.47955	0.91283
0.145	-0.48175	0.91254
0.1451	-0.48395	0.91225
0.1452	-0.48615	0.91196
0.1453	-0.48835	0.91167
0.1454	-0.49054	0.91138
0.1455	-0.49273	0.91108
0.1456	-0.49491	0.91078
0.1457	-0.4971	0.91049
0.1458	-0.49927	0.91019
0.1459	-0.50145	0.90989
0.146	-0.50362	0.90958
0.1461	-0.50579	0.90928
0.1462	-0.50796	0.90898
0.1463	-0.51012	0.90867
0.1464	-0.51228	0.90836
0.1465	-0.51444	0.90805
0.1466	-0.51659	0.90774
0.1467	-0.51874	0.90743
0.1468	-0.52089	0.90712
0.1469	-0.52303	0.9068
0.147	-0.52517	0.90649
0.1471	-0.52731	0.90617
0.1472	-0.52945	0.90585
0.1473	-0.53158	0.90553
0.1474	-0.5337	0.90521
0.1475	-0.53583	0.90489
0.1476	-0.53795	0.90456
0.1477	-0.54006	0.90424
0.1478	-0.54218	0.90391
0.1479	-0.54429	0.90359
0.148	-0.54639	0.90326
0.1481	-0.5485	0.90293
0.1482	-0.5506	0.90259
0.1483	-0.55269	0.90226
0.1484	-0.55479	0.90193
0.1485	-0.55688	0.90159
0.1486	-0.55896	0.90125
0.1487	-0.56104	0.90091
0.1488	-0.56312	0.90057
0.1489	-0.5652	0.90023
0.149	-0.56727	0.89989
0.1491	-0.56934	0.89955
0.1492	-0.5714	0.8992
0.1493	-0.57346	0.89886
0.1494	-0.57552	0.89851
0.1495	-0.57757	0.89816
0.1496	-0.57962	0.89781
0.1497	-0.58167	0.89746
0.1498	-0.58371	0.89711
0.1499	-0.58575	0.89675
0.15	-0.58779	0.8964
0.1501	-0.58982	0.89604
0.1502	-0.59184	0.89568
0.1503	-0.59387	0.89532
0.1504	-0.59589	0.89496
0.1505	-0.5979	0.8946
0.1506	-0.59992	0.89424
0.1507	-0.60193	0.89387
0.1508	-0.60393	0.89351
0.1509	-0.60593	0.89314
0.151	-0.60793	0.89277
0.1511	-0.60992	0.8924
0.1512	-0.61191	0.89203
0.1513	-0.6139	0.89166
0.1514	-0.61588	0.89129
0.1515	-0.61786	0.89091
0.1516	-0.61983	0.89054
0.1517	-0.6218	0.89016
0.1518	-0.62377	0.88978
0.1519	-0.62573	0.8894
0.152	-0.62769	0.88902
0.1521	-0.62965	0.88864
0.1522	-0.6316	0.88825
0.1523	-0.63354	0.88787
0.1524	-0.63549	0.88748
0.1525	-0.63742	0.8871
0.1526	-0.63936	0.88671
0.1527	-0.64129	0.88632
0.1528	-0.64322	0.88593
0.1529	-0.64514	0.88554
0.153	-0.64706	0.88515
0.1531	-0.64897	0.88475
0.1532	-0.65088	0.88436
0.1533	-0.65279	0.88396
0.1534	-0.65469	0.88356
0.1535	-0.65659	0.88316
0.1536	-0.65848	0.88276
0.1537	-0.66037	0.88236
0.1538	-0.66225	0.88196
0.1539	-0.66414	0.88155
0.154	-0.66601	0.88115
0.1541	-0.66788	0.88074
0.1542	-0.66975	0.88034
0.1543	-0.67162	0.87993
0.1544	-0.67348	0.87952
0.1545	-0.67533	0.87911
0.1546	-0.67718	0.87869
0.1547	-0.67903	0.87828
0.1548	-0.68087	0.87787
0.1549	-0.68271	0.87745
0.155	-0.68455	0.87703
0.1551	-0.68638	0.87662
0.1552	-0.6882	0.8762
0.1553	-0.69002	0.87578
0.1554	-0.69184	0.87536
0.1555	-0.69365	0.87493
0.1556	-0.69546	0.87451
0.1557	-0.69727	0.87409
0.1558	-0.69906	0.87366
0.1559	-0.70086	0.87323
0.156	-0.70265	0.8728
0.1561	-0.70444	0.87238
0.1562	-0.70622	0.87194
0.1563	-0.70799	0.87151
0.1564	-0.70977	0.87108
0.1565	-0.71154	0.87065
0.1566	-0.7133	0.87021
0.1567	-0.71506	0.86978
0.1568	-0.71681	0.86934
0.1569	-0.71856	0.8689
0.157	-0.72031	0.86846
0.1571	-0.72205	0.86802
0.1572	-0.72379	0.86758
0.1573	-0.72552	0.86714
0.1574	-0.72725	0.86669
0.1575	-0.72897	0.86625
0.1576	-0.73069	0.8658
0.1577	-0.7324	0.86535
0.1578	-0.73411	0.86491
0.1579	-0.73581	0.86446
0.158	-0.73751	0.86401
0.1581	-0.73921	0.86356
0.1582	-0.7409	0.8631
0.1583	-0.74258	0.86265
0.1584	-0.74426	0.8622
0.1585	-0.74594	0.86174
0.1586	-0.74761	0.86128
0.1587	-0.74928	0.86083
0.1588	-0.75094	0.86037
0.1589	-0.7526	0.85991
0.159	-0.75425	0.85945
0.1591	-0.7559	0.85898
0.1592	-0.75754	0.85852
0.1593	-0.75918	0.85806
0.1594	-0.76081	0.85759
0.1595	-0.76244	0.85713
0.1596	-0.76407	0.85666
0.1597	-0.76569	0.85619
0.1598	-0.7673	0.85572
0.1599	-0.76891	0.85525
0.16	-0.77051	0.85478
0.1601	-0.77211	0.85431
0.1602	-0.77371	0.85384
0.1603	-0.7753	0.85336
0.1604	-0.77688	0.85289
0.1605	-0.77846	0.85241
0.1606	-0.78004	0.85193
0.1607	-0.78161	0.85146
0.1608	-0.78317	0.85098
0.1609	-0.78473	0.8505
0.161	-0.78629	0.85002
0.1611	-0.78784	0.84953
0.1612	-0.78938	0.84905
0.1613	-0.79092	0.84857
0.1614	-0.79246	0.84808
0.1615	-0.79399	0.8476
0.1616	-0.79552	0.84711
0.1617	-0.79704	0.84662
0.1618	-0.79855	0.84613
0.1619	-0.80006	0.84564
0.162	-0.80157	0.84515
0.1621	-0.80307	0.84466
0.1622	-0.80456	0.84417
0.1623	-0.80605	0.84367
0.1624	-0.80754	0.84318
0.1625	-0.80902	0.84268
0.1626	-0.81049	0.84219
0.1627	-0.81196	0.84169
0.1628	-0.81343	0.84119
0.1629	-0.81489	0.84069
0.163	-0.81634	0.84019
0.1631	-0.81779	0.83969
0.1632	-0.81923	0.83919
0.1633	-0.82067	0.83869
0.1634	-0.8221	0.83818
0.1635	-0.82353	0.83768
0.1636	-0.82496	0.83717
0.1637	-0.82637	0.83667
0.1638	-0.82779	0.83616
0.1639	-0.82919	0.83565
0.164	-0.8306	0.83514
0.1641	-0.83199	0.83463
0.1642	-0.83338	0.83412
0.1643	-0.83477	0.83361
0.1644	-0.83615	0.8331
0.1645	-0.83753	0.83258
0.1646	-0.8389	0.83207
0.1647	-0.84026	0.83155
0.1648	-0.84162	0.83104
0.1649	-0.84298	0.83052
0.165	-0.84433	0.83
0.1651	-0.84567	0.82949
0.1652	-0.84701	0.82897
0.1653	-0.84834	0.82845
0.1654	-0.84967	0.82793
0.1655	-0.85099	0.8274
0.1656	-0.85231	0.82688
0.1657	-0.85362	0.82636
0.1658	-0.85493	0.82583
0.1659	-0.85623	0.82531
0.166	-0.85753	0.82478
0.1661	-0.85882	0.82426
0.1662	-0.8601	0.82373
0.1663	-0.86138	0.8232
0.1664	-0.86265	0.82267
0.1665	-0.86392	0.82214
0.1666	-0.86519	0.82161
0.1667	-0.86644	0.82108
0.1668	-0.8677	0.82055
0.1669	-0.86894	0.82001
0.167	-0.87018	0.81948
0.1671	-0.87142	0.81894
0.1672	-0.87265	0.81841
0.1673	-0.87387	0.81787
0.1674	-0.87509	0.81734
0.1675	-0.87631	0.8168
0.1676	-0.87751	0.81626
0.1677	-0.87872	0.81572
0.1678	-0.87991	0.81518
0.1679	-0.88111	0.81464
0.168	-0.88229	0.8141
0.1681	-0.88347	0.81355
0.1682	-0.88465	0.81301
0.1683	-0.88582	0.81247
0.1684	-0.88698	0.81192
0.1685	-0.88814	0.81138
0.1686	-0.88929	0.81083
0.1687	-0.89044	0.81029
0.1688	-0.89158	0.80974
0.1689	-0.89271	0.80919
0.169	-0.89384	0.80864
0.1691	-0.89497	0.80809
0.1692	-0.89608	0.80754
0.1693	-0.8972	0.80699
0.1694	-0.8983	0.80644
0.1695	-0.89941	0.80589
0.1696	-0.9005	0.80533
0.1697	-0.90159	0.80478
0.1698	-0.90268	0.80423
0.1699	-0.90375	0.80367
0.17	-0.90483	0.80312
0.1701	-0.90589	0.80256
0.1702	-0.90696	0.802
0.1703	-0.90801	0.80145
0.1704	-0.90906	0.80089
0.1705	-0.91011	0.80033
0.1706	-0.91114	0.79977
0.1707	-0.91218	0.79921
0.1708	-0.9132	0.79865
0.1709	-0.91423	0.79809
0.171	-0.91524	0.79752
0.1711	-0.91625	0.79696
0.1712	-0.91725	0.7964
0.1713	-0.91825	0.79583
0.1714	-0.91925	0.79527
0.1715	-0.92023	0.7947
0.1716	-0.92121	0.79414
0.1717	-0.92219	0.79357
0.1718	-0.92316	0.793
0.1719	-0.92412	0.79244
0.172	-0.92508	0.79187
0.1721	-0.92603	0.7913
0.1722	-0.92697	0.79073
0.1723	-0.92791	0.79016
0.1724	-0.92885	0.78959
0.1725	-0.92978	0.78902
0.1726	-0.9307	0.78845
0.1727	-0.93162	0.78787
0.1728	-0.93253	0.7873
0.1729	-0.93343	0.78673
0.173	-0.93433	0.78615
0.1731	-0.93522	0.78558
0.1732	-0.93611	0.785
0.1733	-0.93699	0.78443
0.1734	-0.93786	0.78385
0.1735	-0.93873	0.78328
0.1736	-0.9396	0.7827
0.1737	-0.94045	0.78212
0.1738	-0.94131	0.78154
0.1739	-0.94215	0.78096
0.174	-0.94299	0.78038
0.1741	-0.94382	0.7798
0.1742	-0.94465	0.77922
0.1743	-0.94547	0.77864
0.1744	-0.94629	0.77806
0.1745	-0.9471	0.77748
0.1746	-0.9479	0.7769
0.1747	-0.9487	0.77631
0.1748	-0.94949	0.77573
0.1749	-0.95028	0.77515
0.175	-0.95106	0.77456
0.1751	-0.95183	0.77398
0.1752	-0.9526	0.77339
0.1753	-0.95336	0.77281
0.1754	-0.95411	0.77222
0.1755	-0.95486	0.77163
0.1756	-0.95561	0.77105
0.1757	-0.95635	0.77046
0.1758	-0.95708	0.76987
0.1759	-0.9578	0.76928
0.176	-0.95852	0.76869
0.1761	-0.95924	0.7681
0.1762	-0.95994	0.76751
0.1763	-0.96064	0.76692
0.1764	-0.96134	0.76633
0.1765	-0.96203	0.76574
0.1766	-0.96271	0.76515
0.1767	-0.96339	0.76456
0.1768	-0.96406	0.76397
0.1769	-0.96472	0.76337
0.177	-0.96538	0.76278
0.1771	-0.96603	0.76219
0.1772	-0.96668	0.76159
0.1773	-0.96732	0.761
0.1774	-0.96796	0.7604
0.1775	-0.96858	0.75981
0.1776	-0.96921	0.75921
0.1777	-0.96982	0.75862
0.1778	-0.97043	0.75802
0.1779	-0.97103	0.75742
0.178	-0.97163	0.75683
0.1781	-0.97222	0.75623
0.1782	-0.97281	0.75563
0.1783	-0.97339	0.75503
0.1784	-0.97396	0.75444
0.1785	-0.97453	0.75384
0.1786	-0.97509	0.75324
0.1787	-0.97564	0.75264
0.1788	-0.97619	0.75204
0.1789	-0.97673	0.75144
0.179	-0.97727	0.75084
0.1791	-0.9778	0.75024
0.1792	-0.97832	0.74964
0.1793	-0.97884	0.74903
0.1794	-0.97935	0.74843
0.1795	-0.97986	0.74783
0.1796	-0.98035	0.74723
0.1797	-0.98085	0.74663
0.1798	-0.98133	0.74602
0.1799	-0.98181	0.74542
0.18	-0.98229	0.74482
0.1801	-0.98276	0.74421
0.1802	-0.98322	0.74361
0.1803	-0.98367	0.743
0.1804	-0.98412	0.7424
0.1805	-0.98456	0.74179
0.1806	-0.985	0.74119
0.1807	-0.98543	0.74058
0.1808	-0.98586	0.73998
0.1809	-0.98627	0.73937
0.181	-0.98669	0.73877
0.1811	-0.98709	0.73816
0.1812	-0.98749	0.73755
0.1813	-0.98788	0.73695
0.1814	-0.98827	0.73634
0.1815	-0.98865	0.73573
0.1816	-0.98903	0.73512
0.1817	-0.98939	0.73452
0.1818	-0.98976	0.73391
0.1819	-0.99011	0.7333
0.182	-0.99046	0.73269
0.1821	-0.9908	0.73208
0.1822	-0.99114	0.73147
0.1823	-0.99147	0.73087
0.1824	-0.9918	0.73026
0.1825	-0.99211	0.72965
0.1826	-0.99243	0.72904
0.1827	-0.99273	0.72843
0.1828	-0.99303	0.72782
0.1829	-0.99332	0.72721
0.183	-0.99361	0.7266
0.1831	-0.99389	0.72599
0.1832	-0.99417	0.72538
0.1833	-0.99443	0.72477
0.1834	-0.9947	0.72416
0.1835	-0.99495	0.72354
0.1836	-0.9952	0.72293
0.1837	-0.99544	0.72232
0.1838	-0.99568	0.72171
0.1839	-0.99591	0.7211
0.184	-0.99613	0.72049
0.1841	-0.99635	0.71988
0.1842	-0.99656	0.71926
0.1843	-0.99677	0.71865
0.1844	-0.99697	0.71804
0.1845	-0.99716	0.71743
0.1846	-0.99735	0.71681
0.1847	-0.99752	0.7162
0.1848	-0.9977	0.71559
0.1849	-0.99787	0.71498
0.185	-0.99803	0.71436
0.1851	-0.99818	0.71375
0.1852	-0.99833	0.71314
0.1853	-0.99847	0.71253
0.1854	-0.99861	0.71191
0.1855	-0.99874	0.7113
0.1856	-0.99886	0.71069
0.1857	-0.99898	0.71007
0.1858	-0.99909	0.70946
0.1859	-0.99919	0.70885
0.186	-0.99929	0.70823
0.1861	-0.99938	0.70762
0.1862	-0.99947	0.70701
0.1863	-0.99955	0.70639
0.1864	-0.99962	0.70578
0.1865	-0.99968	0.70517
0.1866	-0.99974	0.70455
0.1867	-0.9998	0.70394
0.1868	-0.99985	0.70332
0.1869	-0.99989	0.70271
0.187	-0.99992	0.7021
0.1871	-0.99995	0.70148
0.1872	-0.99997	0.70087
0.1873	-0.99999	0.70026
0.1874	-1	0.69964
0.1875	-1	0.69903
0.1876	-1	0.69842
0.1877	-0.99999	0.6978
0.1878	-0.99997	0.69719
0.1879	-0.99995	0.69658
0.188	-0.99992	0.69596
0.1881	-0.99989	0.69535
0.1882	-0.99985	0.69474
0.1883	-0.9998	0.69412
0.1884	-0.99974	0.69351
0.1885	-0.99968	0.6929
0.1886	-0.99962	0.69228
0.1887	-0.99955	0.69167
0.1888	-0.99947	0.69106
0.1889	-0.99938	0.69044
0.189	-0.99929	0.68983
0.1891	-0.99919	0.68922
0.1892	-0.99909	0.68861
0.1893	-0.99898	0.68799
0.1894	-0.99886	0.68738
0.1895	-0.99874	0.68677
0.1896	-0.99861	0.68616
0.1897	-0.99847	0.68554
0.1898	-0.99833	0.68493
0.1899	-0.99818	0.68432
0.19	-0.99803	0.68371
0.1901	-0.99787	0.6831
0.1902	-0.9977	0.68248
0.1903	-0.99752	0.68187
0.1904	-0.99735	0.68126
0.1905	-0.99716	0.68065
0.1906	-0.99697	0.68004
0.1907	-0.99677	0.67943
0.1908	-0.99656	0.67882
0.1909	-0.99635	0.67821
0.191	-0.99613	0.6776
0.1911	-0.99591	0.67699
0.1912	-0.99568	0.67638
0.1913	-0.99544	0.67577
0.1914	-0.9952	0.67516
0.1915	-0.99495	0.67455
0.1916	-0.9947	0.67394
0.1917	-0.99443	0.67333
0.1918	-0.99417	0.67272
0.1919	-0.99389	0.67211
0.192	-0.99361	0.6715
0.1921	-0.99332	0.67089
0.1922	-0.99303	0.67029
0.1923	-0.99273	0.66968
0.1924	-0.99243	0.66907
0.1925	-0.99211	0.66846
0.1926	-0.9918	0.66786
0.1927	-0.99147	0.66725
0.1928	-0.99114	0.66664
0.1929	-0.9908	0.66603
0.193	-0.99046	0.66543
0.1931	-0.99011	0.66482
0.1932	-0.98976	0.66422
0.1933	-0.98939	0.66361
0.1934	-0.98903	0.66301
0.1935	-0.98865	0.6624
0.1936	-0.98827	0.6618
0.1937	-0.98788	0.66119
0.1938	-0.98749	0.66059
0.1939	-0.98709	0.65998
0.194	-0.98669	0.65938
0.1941	-0.98627	0.65877
0.1942	-0.98586	0.65817
0.1943	-0.98543	0.65757
0.1944	-0.985	0.65697
0.1945	-0.98456	0.65636
0.1946	-0.98412	0.65576
0.1947	-0.98367	0.65516
0.1948	-0.98322	0.65456
0.1949	-0.98276	0.65396
0.195	-0.98229	0.65336
0.1951	-0.98181	0.65276
0.1952	-0.98133	0.65216
0.1953	-0.98085	0.65156
0.1954	-0.98035	0.65096
0.1955	-0.97986	0.65036
0.1956	-0.97935	0.64976
0.1957	-0.97884	0.64916
0.1958	-0.97832	0.64856
0.1959	-0.9778	0.64796
0.196	-0.97727	0.64737
0.1961	-0.97673	0.64677
0.1962	-0.97619	0.64617
0.1963	-0.97564	0.64558
0.1964	-0.97509	0.64498
0.1965	-0.97453	0.64439
0.1966	-0.97396	0.64379
0.1967	-0.97339	0.6432
0.1968	-0.97281	0.6426
0.1969	-0.97222	0.64201
0.197	-0.97163	0.64141
0.1971	-0.97103	0.64082
0.1972	-0.97043	0.64023
0.1973	-0.96982	0.63964
0.1974	-0.96921	0.63904
0.1975	-0.96858	0.63845
0.1976	-0.96796	0.63786
0.1977	-0.96732	0.63727
0.1978	-0.96668	0.63668
0.1979	-0.96603	0.63609
0.198	-0.96538	0.6355
0.1981	-0.96472	0.63491
0.1982	-0.96406	0.63432
0.1983	-0.96339	0.63374
0.1984	-0.96271	0.63315
0.1985	-0.96203	0.63256
0.1986	-0.96134	0.63198
0.1987	-0.96064	0.63139
0.1988	-0.95994	0.6308
0.1989	-0.95924	0.63022
0.199	-0.95852	0.62963
0.1991	-0.9578	0.62905
0.1992	-0.95708	0.62847
0.1993	-0.95635	0.62788
0.1994	-0.95561	0.6273
0.1995	-0.95486	0.62672
0.1996	-0.95411	0.62614
0.1997	-0.95336	0.62555
[truncated: 503 more rows]

## Sheet: Figure 1c
Figure 1c
V_save 1	i 1
0	0
0.00503	3.48122e-07
0.01005	6.96288e-07
0.01508	1.0445e-06
0.0201	1.39274e-06
0.02513	1.74102e-06
0.03015	2.08933e-06
0.03518	2.43767e-06
0.0402	2.78603e-06
0.04522	3.13442e-06
0.05024	3.48282e-06
0.05526	3.83124e-06
0.06028	4.17967e-06
0.0653	4.52811e-06
0.07031	4.87655e-06
0.07533	5.22499e-06
0.08034	5.57344e-06
0.08535	5.92187e-06
0.09035	6.27031e-06
0.09536	6.61872e-06
0.10036	6.96713e-06
0.10536	7.31551e-06
0.11036	7.66388e-06
0.11535	8.01222e-06
0.12034	8.36053e-06
0.12533	8.70882e-06
0.13032	9.05706e-06
0.1353	9.40527e-06
0.14028	9.75344e-06
0.14525	1.01016e-05
0.15023	1.04496e-05
0.15519	1.07977e-05
0.16016	1.11456e-05
0.16512	1.14935e-05
0.17007	1.18414e-05
0.17502	1.21892e-05
0.17997	1.25369e-05
0.18491	1.28846e-05
0.18985	1.32321e-05
0.19478	1.35796e-05
0.19971	1.3927e-05
0.20463	1.42744e-05
0.20955	1.46216e-05
0.21446	1.49688e-05
0.21937	1.53158e-05
0.22427	1.56628e-05
0.22917	1.60096e-05
0.23406	1.63564e-05
0.23894	1.6703e-05
0.24382	1.70495e-05
0.24869	1.73959e-05
0.25356	1.77422e-05
0.25841	1.80884e-05
0.26327	1.84344e-05
0.26811	1.87804e-05
0.27295	1.91261e-05
0.27778	1.94718e-05
0.28261	1.98173e-05
0.28743	2.01626e-05
0.29224	2.05078e-05
0.29704	2.08529e-05
0.30184	2.11978e-05
0.30663	2.15426e-05
0.31141	2.18871e-05
0.31618	2.22316e-05
0.32094	2.25758e-05
0.3257	2.29199e-05
0.33045	2.32638e-05
0.33519	2.36075e-05
0.33992	2.3951e-05
0.34464	2.42944e-05
0.34936	2.46375e-05
0.35406	2.49805e-05
0.35876	2.53232e-05
0.36345	2.56658e-05
0.36812	2.60082e-05
0.37279	2.63503e-05
0.37745	2.66922e-05
0.3821	2.70339e-05
0.38674	2.73754e-05
0.39137	2.77167e-05
0.39599	2.80577e-05
0.4006	2.83985e-05
0.40521	2.87391e-05
0.4098	2.90794e-05
0.41438	2.94195e-05
0.41895	2.97593e-05
0.4235	3.00989e-05
0.42805	3.04382e-05
0.43259	3.07772e-05
0.43712	3.1116e-05
0.44163	3.14546e-05
0.44614	3.17928e-05
0.45063	3.21308e-05
0.45511	3.24685e-05
0.45958	3.28059e-05
0.46404	3.3143e-05
0.46849	3.34798e-05
0.47292	3.38163e-05
0.47734	3.41526e-05
0.48175	3.44885e-05
0.48615	3.48241e-05
0.49054	3.51594e-05
0.49491	3.54944e-05
0.49927	3.5829e-05
0.50362	3.61633e-05
0.50796	3.64973e-05
0.51228	3.6831e-05
0.51659	3.71643e-05
0.52089	3.74973e-05
0.52517	3.78299e-05
0.52945	3.81622e-05
0.5337	3.84941e-05
0.53795	3.88257e-05
0.54218	3.91569e-05
0.54639	3.94877e-05
0.5506	3.98181e-05
0.55479	4.01482e-05
0.55896	4.04779e-05
0.56312	4.08072e-05
0.56727	4.11361e-05
0.5714	4.14646e-05
0.57552	4.17927e-05
0.57962	4.21204e-05
0.58371	4.24476e-05
0.58779	4.27745e-05
0.59184	4.31009e-05
0.59589	4.34269e-05
0.59992	4.37525e-05
0.60393	4.40777e-05
0.60793	4.44024e-05
0.61191	4.47266e-05
0.61588	4.50505e-05
0.61983	4.53738e-05
0.62377	4.56967e-05
0.62769	4.60191e-05
0.6316	4.63411e-05
0.63549	4.66626e-05
0.63936	4.69836e-05
0.64322	4.73041e-05
0.64706	4.76241e-05
0.65088	4.79436e-05
0.65469	4.82627e-05
0.65848	4.85812e-05
0.66225	4.88992e-05
0.66601	4.92167e-05
0.66975	4.95337e-05
0.67348	4.98501e-05
0.67718	5.01661e-05
0.68087	5.04814e-05
0.68455	5.07963e-05
0.6882	5.11106e-05
0.69184	5.14243e-05
0.69546	5.17375e-05
0.69906	5.20501e-05
0.70265	5.23621e-05
0.70622	5.26736e-05
0.70977	5.29845e-05
0.7133	5.32947e-05
0.71681	5.36045e-05
0.72031	5.39136e-05
0.72379	5.42221e-05
0.72725	5.45299e-05
0.73069	5.48372e-05
0.73411	5.51439e-05
0.73751	5.54499e-05
0.7409	5.57553e-05
0.74426	5.60601e-05
0.74761	5.63642e-05
0.75094	5.66676e-05
0.75425	5.69704e-05
0.75754	5.72726e-05
0.76081	5.75741e-05
0.76407	5.78749e-05
0.7673	5.8175e-05
0.77051	5.84744e-05
0.77371	5.87731e-05
0.77688	5.90712e-05
0.78004	5.93685e-05
0.78317	5.96651e-05
0.78629	5.9961e-05
0.78938	6.02562e-05
0.79246	6.05506e-05
0.79552	6.08444e-05
0.79855	6.11373e-05
0.80157	6.14295e-05
0.80456	6.1721e-05
0.80754	6.20117e-05
0.81049	6.23016e-05
0.81343	6.25907e-05
0.81634	6.28791e-05
0.81923	6.31667e-05
0.8221	6.34534e-05
0.82496	6.37394e-05
0.82779	6.40246e-05
0.8306	6.43089e-05
0.83338	6.45924e-05
0.83615	6.48751e-05
0.8389	6.51569e-05
0.84162	6.54379e-05
0.84433	6.57181e-05
0.84701	6.59974e-05
0.84967	6.62758e-05
0.85231	6.65533e-05
0.85493	6.683e-05
0.85753	6.71058e-05
0.8601	6.73806e-05
0.86265	6.76546e-05
0.86519	6.79277e-05
0.8677	6.81998e-05
0.87018	6.84711e-05
0.87265	6.87413e-05
0.87509	6.90107e-05
0.87751	6.92791e-05
0.87991	6.95465e-05
0.88229	6.9813e-05
0.88465	7.00785e-05
0.88698	7.03431e-05
0.88929	7.06066e-05
0.89158	7.08692e-05
0.89384	7.11307e-05
0.89608	7.13913e-05
0.8983	7.16508e-05
0.9005	7.19093e-05
0.90268	7.21668e-05
0.90483	7.24232e-05
0.90696	7.26786e-05
0.90906	7.29329e-05
0.91114	7.31862e-05
0.9132	7.34384e-05
0.91524	7.36895e-05
0.91725	7.39395e-05
0.91925	7.41884e-05
0.92121	7.44362e-05
0.92316	7.46829e-05
0.92508	7.49285e-05
0.92697	7.5173e-05
0.92885	7.54163e-05
0.9307	7.56584e-05
0.93253	7.58994e-05
0.93433	7.61392e-05
0.93611	7.63779e-05
0.93786	7.66154e-05
0.9396	7.68516e-05
0.94131	7.70867e-05
0.94299	7.73206e-05
0.94465	7.75532e-05
0.94629	7.77847e-05
0.9479	7.80149e-05
0.94949	7.82438e-05
0.95106	7.84715e-05
0.9526	7.86979e-05
0.95411	7.89231e-05
0.95561	7.91469e-05
0.95708	7.93695e-05
0.95852	7.95908e-05
0.95994	7.98108e-05
0.96134	8.00294e-05
0.96271	8.02467e-05
0.96406	8.04627e-05
0.96538	8.06774e-05
0.96668	8.08906e-05
0.96796	8.11026e-05
0.96921	8.13131e-05
0.97043	8.15222e-05
0.97163	8.173e-05
0.97281	8.19364e-05
0.97396	8.21413e-05
0.97509	8.23448e-05
0.97619	8.25469e-05
0.97727	8.27475e-05
0.97832	8.29467e-05
0.97935	8.31444e-05
0.98035	8.33407e-05
0.98133	8.35354e-05
0.98229	8.37287e-05
0.98322	8.39205e-05
0.98412	8.41107e-05
0.985	8.42994e-05
0.98586	8.44866e-05
0.98669	8.46722e-05
0.98749	8.48563e-05
0.98827	8.50388e-05
0.98903	8.52198e-05
0.98976	8.53991e-05
0.99046	8.55769e-05
0.99114	8.57531e-05
0.9918	8.59276e-05
0.99243	8.61005e-05
0.99303	8.62718e-05
0.99361	8.64414e-05
0.99417	8.66094e-05
0.9947	8.67757e-05
0.9952	8.69403e-05
0.99568	8.71032e-05
0.99613	8.72644e-05
0.99656	8.7424e-05
0.99697	8.75817e-05
0.99735	8.77378e-05
0.9977	8.78921e-05
0.99803	8.80446e-05
0.99833	8.81954e-05
0.99861	8.83444e-05
0.99886	8.84916e-05
0.99909	8.8637e-05
0.99929	8.87806e-05
0.99947	8.89224e-05
0.99962	8.90623e-05
0.99974	8.92004e-05
0.99985	8.93366e-05
0.99992	8.9471e-05
0.99997	8.96035e-05
1	8.97341e-05
1	8.98628e-05
0.99997	8.99895e-05
0.99992	9.01144e-05
0.99985	9.02373e-05
0.99974	9.03583e-05
0.99962	9.04773e-05
0.99947	9.05943e-05
0.99929	9.07094e-05
0.99909	9.08224e-05
0.99886	9.09335e-05
0.99861	9.10425e-05
0.99833	9.11496e-05
0.99803	9.12545e-05
0.9977	9.13575e-05
0.99735	9.14583e-05
0.99697	9.15571e-05
0.99656	9.16538e-05
0.99613	9.17484e-05
0.99568	9.18409e-05
0.9952	9.19313e-05
0.9947	9.20195e-05
0.99417	9.21056e-05
0.99361	9.21896e-05
0.99303	9.22713e-05
0.99243	9.23509e-05
0.9918	9.24283e-05
0.99114	9.25035e-05
0.99046	9.25765e-05
0.98976	9.26473e-05
0.98903	9.27158e-05
0.98827	9.27821e-05
0.98749	9.28461e-05
0.98669	9.29079e-05
0.98586	9.29673e-05
0.985	9.30245e-05
0.98412	9.30794e-05
0.98322	9.31319e-05
0.98229	9.31821e-05
0.98133	9.323e-05
0.98035	9.32755e-05
0.97935	9.33186e-05
0.97832	9.33594e-05
0.97727	9.33978e-05
0.97619	9.34337e-05
0.97509	9.34673e-05
0.97396	9.34985e-05
0.97281	9.35272e-05
0.97163	9.35534e-05
0.97043	9.35772e-05
0.96921	9.35985e-05
0.96796	9.36174e-05
0.96668	9.36337e-05
0.96538	9.36476e-05
0.96406	9.36589e-05
0.96271	9.36677e-05
0.96134	9.3674e-05
0.95994	9.36777e-05
0.95852	9.36789e-05
0.95708	9.36775e-05
0.95561	9.36734e-05
0.95411	9.36668e-05
0.9526	9.36576e-05
0.95106	9.36458e-05
0.94949	9.36314e-05
0.9479	9.36143e-05
0.94629	9.35945e-05
0.94465	9.35721e-05
0.94299	9.3547e-05
0.94131	9.35192e-05
0.9396	9.34888e-05
0.93786	9.34556e-05
0.93611	9.34197e-05
0.93433	9.33811e-05
0.93253	9.33397e-05
0.9307	9.32956e-05
0.92885	9.32487e-05
0.92697	9.31991e-05
0.92508	9.31467e-05
0.92316	9.30915e-05
0.92121	9.30334e-05
0.91925	9.29726e-05
0.91725	9.2909e-05
0.91524	9.28425e-05
0.9132	9.27731e-05
0.91114	9.27009e-05
0.90906	9.26259e-05
0.90696	9.2548e-05
0.90483	9.24672e-05
0.90268	9.23835e-05
0.9005	9.22968e-05
0.8983	9.22073e-05
0.89608	9.21149e-05
0.89384	9.20195e-05
0.89158	9.19212e-05
0.88929	9.18199e-05
0.88698	9.17157e-05
0.88465	9.16085e-05
0.88229	9.14983e-05
0.87991	9.13852e-05
0.87751	9.1269e-05
0.87509	9.11499e-05
0.87265	9.10277e-05
0.87018	9.09025e-05
0.8677	9.07743e-05
0.86519	9.0643e-05
0.86265	9.05087e-05
0.8601	9.03714e-05
0.85753	9.0231e-05
0.85493	9.00875e-05
0.85231	8.99409e-05
0.84967	8.97913e-05
0.84701	8.96386e-05
0.84433	8.94827e-05
0.84162	8.93238e-05
0.8389	8.91617e-05
0.83615	8.89966e-05
0.83338	8.88283e-05
0.8306	8.86569e-05
0.82779	8.84823e-05
0.82496	8.83046e-05
0.8221	8.81237e-05
0.81923	8.79397e-05
0.81634	8.77525e-05
0.81343	8.75621e-05
0.81049	8.73686e-05
0.80754	8.71718e-05
0.80456	8.69719e-05
0.80157	8.67688e-05
0.79855	8.65625e-05
0.79552	8.6353e-05
0.79246	8.61403e-05
0.78938	8.59244e-05
0.78629	8.57053e-05
0.78317	8.54829e-05
0.78004	8.52574e-05
0.77688	8.50285e-05
0.77371	8.47965e-05
0.77051	8.45612e-05
0.7673	8.43227e-05
0.76407	8.4081e-05
0.76081	8.3836e-05
0.75754	8.35878e-05
0.75425	8.33363e-05
0.75094	8.30816e-05
0.74761	8.28236e-05
0.74426	8.25623e-05
0.7409	8.22978e-05
0.73751	8.20301e-05
0.73411	8.17591e-05
0.73069	8.14848e-05
0.72725	8.12072e-05
0.72379	8.09264e-05
0.72031	8.06424e-05
0.71681	8.0355e-05
0.7133	8.00645e-05
0.70977	7.97706e-05
0.70622	7.94735e-05
0.70265	7.91731e-05
0.69906	7.88695e-05
0.69546	7.85626e-05
0.69184	7.82524e-05
0.6882	7.7939e-05
0.68455	7.76223e-05
0.68087	7.73024e-05
0.67718	7.69793e-05
0.67348	7.66528e-05
0.66975	7.63232e-05
0.66601	7.59903e-05
0.66225	7.56541e-05
0.65848	7.53147e-05
0.65469	7.49721e-05
0.65088	7.46263e-05
0.64706	7.42772e-05
0.64322	7.39249e-05
0.63936	7.35694e-05
0.63549	7.32107e-05
0.6316	7.28488e-05
0.62769	7.24836e-05
0.62377	7.21153e-05
0.61983	7.17438e-05
0.61588	7.13691e-05
0.61191	7.09912e-05
0.60793	7.06102e-05
0.60393	7.0226e-05
0.59992	6.98387e-05
0.59589	6.94482e-05
0.59184	6.90545e-05
0.58779	6.86577e-05
0.58371	6.82579e-05
0.57962	6.78548e-05
0.57552	6.74487e-05
0.5714	6.70395e-05
0.56727	6.66272e-05
0.56312	6.62118e-05
0.55896	6.57934e-05
0.55479	6.53719e-05
0.5506	6.49473e-05
0.54639	6.45197e-05
0.54218	6.40891e-05
0.53795	6.36555e-05
0.5337	6.32189e-05
0.52945	6.27792e-05
0.52517	6.23366e-05
0.52089	6.18911e-05
0.51659	6.14425e-05
0.51228	6.09911e-05
0.50796	6.05367e-05
0.50362	6.00794e-05
0.49927	5.96192e-05
0.49491	5.91561e-05
0.49054	5.86901e-05
0.48615	5.82213e-05
0.48175	5.77497e-05
0.47734	5.72752e-05
0.47292	5.67979e-05
0.46849	5.63178e-05
0.46404	5.58349e-05
0.45958	5.53493e-05
0.45511	5.48609e-05
0.45063	5.43698e-05
0.44614	5.3876e-05
0.44163	5.33795e-05
0.43712	5.28803e-05
0.43259	5.23785e-05
0.42805	5.1874e-05
0.4235	5.13669e-05
0.41895	5.08573e-05
0.41438	5.0345e-05
0.4098	4.98301e-05
0.40521	4.93128e-05
0.4006	4.87929e-05
0.39599	4.82705e-05
0.39137	4.77456e-05
0.38674	4.72182e-05
0.3821	4.66885e-05
0.37745	4.61563e-05
0.37279	4.56217e-05
0.36812	4.50847e-05
0.36345	4.45454e-05
0.35876	4.40038e-05
0.35406	4.34598e-05
0.34936	4.29136e-05
0.34464	4.23651e-05
0.33992	4.18144e-05
0.33519	4.12614e-05
0.33045	4.07063e-05
0.3257	4.0149e-05
0.32094	3.95896e-05
0.31618	3.90281e-05
0.31141	3.84645e-05
0.30663	3.78988e-05
0.30184	3.7331e-05
0.29704	3.67613e-05
0.29224	3.61896e-05
0.28743	3.56159e-05
0.28261	3.50403e-05
0.27778	3.44628e-05
0.27295	3.38834e-05
0.26811	3.33022e-05
0.26327	3.27191e-05
0.25841	3.21342e-05
0.25356	3.15476e-05
0.24869	3.09593e-05
0.24382	3.03692e-05
0.23894	2.97774e-05
0.23406	2.9184e-05
0.22917	2.8589e-05
0.22427	2.79923e-05
0.21937	2.73941e-05
0.21446	2.67944e-05
0.20955	2.61932e-05
0.20463	2.55905e-05
0.19971	2.49863e-05
0.19478	2.43807e-05
0.18985	2.37738e-05
0.18491	2.31655e-05
0.17997	2.25558e-05
0.17502	2.19449e-05
0.17007	2.13327e-05
0.16512	2.07193e-05
0.16016	2.01047e-05
0.15519	1.94889e-05
0.15023	1.8872e-05
0.14525	1.82539e-05
0.14028	1.76348e-05
0.1353	1.70147e-05
0.13032	1.63936e-05
0.12533	1.57715e-05
0.12034	1.51484e-05
0.11535	1.45245e-05
0.11036	1.38996e-05
0.10536	1.3274e-05
0.10036	1.26475e-05
0.09536	1.20202e-05
0.09035	1.13922e-05
0.08535	1.07635e-05
0.08034	1.01342e-05
0.07533	9.50413e-06
0.07031	8.8735e-06
0.0653	8.2423e-06
0.06028	7.61056e-06
0.05526	6.97832e-06
0.05024	6.3456e-06
0.04522	5.71244e-06
0.0402	5.07888e-06
0.03518	4.44495e-06
0.03015	3.81069e-06
0.02513	3.17613e-06
0.0201	2.5413e-06
0.01508	1.90623e-06
0.01005	1.27097e-06
0.00503	6.35551e-07
1.22465e-16	1.54856e-20
-0.00503	-6.35645e-07
-0.01005	-1.27135e-06
-0.01508	-1.90708e-06
-0.0201	-2.5428e-06
-0.02513	-3.17848e-06
-0.03015	-3.81408e-06
-0.03518	-4.44956e-06
-0.0402	-5.0849e-06
-0.04522	-5.72005e-06
-0.05024	-6.35499e-06
-0.05526	-6.98968e-06
-0.06028	-7.62408e-06
-0.0653	-8.25817e-06
-0.07031	-8.8919e-06
-0.07533	-9.52524e-06
-0.08034	-1.01582e-05
-0.08535	-1.07906e-05
-0.09035	-1.14226e-05
-0.09536	-1.2054e-05
-0.10036	-1.26849e-05
-0.10536	-1.33152e-05
-0.11036	-1.39449e-05
-0.11535	-1.45739e-05
-0.12034	-1.52022e-05
-0.12533	-1.58298e-05
-0.13032	-1.64566e-05
-0.1353	-1.70826e-05
-0.14028	-1.77078e-05
-0.14525	-1.83322e-05
-0.15023	-1.89556e-05
-0.15519	-1.95782e-05
-0.16016	-2.01997e-05
-0.16512	-2.08203e-05
-0.17007	-2.14398e-05
-0.17502	-2.20583e-05
-0.17997	-2.26757e-05
-0.18491	-2.3292e-05
-0.18985	-2.39071e-05
-0.19478	-2.4521e-05
-0.19971	-2.51337e-05
-0.20463	-2.57452e-05
-0.20955	-2.63553e-05
-0.21446	-2.69642e-05
-0.21937	-2.75717e-05
-0.22427	-2.81779e-05
-0.22917	-2.87826e-05
-0.23406	-2.93859e-05
-0.23894	-2.99877e-05
-0.24382	-3.05881e-05
-0.24869	-3.11869e-05
-0.25356	-3.17841e-05
-0.25841	-3.23798e-05
-0.26327	-3.29739e-05
-0.26811	-3.35663e-05
-0.27295	-3.4157e-05
-0.27778	-3.4746e-05
-0.28261	-3.53333e-05
-0.28743	-3.59188e-05
-0.29224	-3.65026e-05
-0.29704	-3.70845e-05
-0.30184	-3.76646e-05
-0.30663	-3.82428e-05
-0.31141	-3.88191e-05
-0.31618	-3.93935e-05
-0.32094	-3.99659e-05
-0.3257	-4.05363e-05
-0.33045	-4.11048e-05
-0.33519	-4.16712e-05
-0.33992	-4.22355e-05
-0.34464	-4.27978e-05
-0.34936	-4.33579e-05
-0.35406	-4.39159e-05
-0.35876	-4.44718e-05
-0.36345	-4.50254e-05
-0.36812	-4.55769e-05
-0.37279	-4.61261e-05
-0.37745	-4.66731e-05
-0.3821	-4.72177e-05
-0.38674	-4.77601e-05
-0.39137	-4.83001e-05
-0.39599	-4.88378e-05
-0.4006	-4.93731e-05
-0.40521	-4.9906e-05
-0.4098	-5.04365e-05
-0.41438	-5.09646e-05
-0.41895	-5.14902e-05
-0.4235	-5.20133e-05
-0.42805	-5.25338e-05
-0.43259	-5.30519e-05
-0.43712	-5.35674e-05
-0.44163	-5.40804e-05
-0.44614	-5.45908e-05
-0.45063	-5.50985e-05
-0.45511	-5.56036e-05
-0.45958	-5.61061e-05
-0.46404	-5.66059e-05
-0.46849	-5.71031e-05
-0.47292	-5.75975e-05
-0.47734	-5.80892e-05
-0.48175	-5.85782e-05
-0.48615	-5.90644e-05
-0.49054	-5.95479e-05
-0.49491	-6.00285e-05
-0.49927	-6.05064e-05
-0.50362	-6.09814e-05
-0.50796	-6.14536e-05
-0.51228	-6.1923e-05
-0.51659	-6.23894e-05
-0.52089	-6.2853e-05
-0.52517	-6.33137e-05
-0.52945	-6.37715e-05
-0.5337	-6.42263e-05
-0.53795	-6.46782e-05
-0.54218	-6.51272e-05
-0.54639	-6.55732e-05
-0.5506	-6.60162e-05
-0.55479	-6.64562e-05
-0.55896	-6.68932e-05
-0.56312	-6.73271e-05
-0.56727	-6.77581e-05
-0.5714	-6.8186e-05
-0.57552	-6.86108e-05
-0.57962	-6.90326e-05
-0.58371	-6.94513e-05
-0.58779	-6.98669e-05
-0.59184	-7.02794e-05
-0.59589	-7.06888e-05
-0.59992	-7.10951e-05
-0.60393	-7.14982e-05
-0.60793	-7.18983e-05
-0.61191	-7.22951e-05
-0.61588	-7.26888e-05
-0.61983	-7.30794e-05
-0.62377	-7.34668e-05
-0.62769	-7.3851e-05
-0.6316	-7.4232e-05
-0.63549	-7.46098e-05
-0.63936	-7.49845e-05
-0.64322	-7.53559e-05
-0.64706	-7.57241e-05
-0.65088	-7.6089e-05
-0.65469	-7.64508e-05
-0.65848	-7.68093e-05
-0.66225	-7.71646e-05
-0.66601	-7.75166e-05
-0.66975	-7.78654e-05
-0.67348	-7.8211e-05
-0.67718	-7.85533e-05
-0.68087	-7.88923e-05
-0.68455	-7.92281e-05
-0.6882	-7.95605e-05
-0.69184	-7.98898e-05
-0.69546	-8.02157e-05
-0.69906	-8.05384e-05
-0.70265	-8.08578e-05
-0.70622	-8.11739e-05
-0.70977	-8.14867e-05
-0.7133	-8.17962e-05
-0.71681	-8.21025e-05
-0.72031	-8.24054e-05
-0.72379	-8.27051e-05
-0.72725	-8.30014e-05
-0.73069	-8.32945e-05
-0.73411	-8.35843e-05
-0.73751	-8.38707e-05
-0.7409	-8.41539e-05
-0.74426	-8.44338e-05
-0.74761	-8.47104e-05
-0.75094	-8.49837e-05
-0.75425	-8.52537e-05
-0.75754	-8.55204e-05
-0.76081	-8.57838e-05
-0.76407	-8.60439e-05
-0.7673	-8.63008e-05
-0.77051	-8.65543e-05
-0.77371	-8.68046e-05
-0.77688	-8.70515e-05
-0.78004	-8.72952e-05
-0.78317	-8.75357e-05
-0.78629	-8.77728e-05
-0.78938	-8.80067e-05
-0.79246	-8.82373e-05
-0.79552	-8.84646e-05
-0.79855	-8.86887e-05
-0.80157	-8.89095e-05
-0.80456	-8.91271e-05
-0.80754	-8.93414e-05
-0.81049	-8.95524e-05
-0.81343	-8.97603e-05
-0.81634	-8.99648e-05
-0.81923	-9.01662e-05
-0.8221	-9.03643e-05
-0.82496	-9.05592e-05
-0.82779	-9.07509e-05
-0.8306	-9.09393e-05
-0.83338	-9.11246e-05
-0.83615	-9.13066e-05
-0.8389	-9.14855e-05
-0.84162	-9.16612e-05
-0.84433	-9.18336e-05
-0.84701	-9.20029e-05
-0.84967	-9.21691e-05
-0.85231	-9.2332e-05
-0.85493	-9.24918e-05
-0.85753	-9.26485e-05
-0.8601	-9.2802e-05
-0.86265	-9.29524e-05
-0.86519	-9.30996e-05
-0.8677	-9.32437e-05
-0.87018	-9.33847e-05
-0.87265	-9.35226e-05
-0.87509	-9.36574e-05
-0.87751	-9.37891e-05
-0.87991	-9.39177e-05
-0.88229	-9.40432e-05
-0.88465	-9.41657e-05
-0.88698	-9.42851e-05
-0.88929	-9.44014e-05
-0.89158	-9.45147e-05
-0.89384	-9.4625e-05
-0.89608	-9.47323e-05
-0.8983	-9.48365e-05
-0.9005	-9.49377e-05
-0.90268	-9.50359e-05
-0.90483	-9.51311e-05
-0.90696	-9.52234e-05
-0.90906	-9.53126e-05
-0.91114	-9.53989e-05
-0.9132	-9.54823e-05
-0.91524	-9.55627e-05
-0.91725	-9.56401e-05
-0.91925	-9.57147e-05
-0.92121	-9.57863e-05
-0.92316	-9.5855e-05
-0.92508	-9.59208e-05
-0.92697	-9.59838e-05
-0.92885	-9.60438e-05
-0.9307	-9.6101e-05
-0.93253	-9.61553e-05
-0.93433	-9.62068e-05
-0.93611	-9.62555e-05
-0.93786	-9.63013e-05
-0.9396	-9.63443e-05
-0.94131	-9.63846e-05
-0.94299	-9.6422e-05
-0.94465	-9.64566e-05
-0.94629	-9.64885e-05
-0.9479	-9.65176e-05
-0.94949	-9.65439e-05
-0.95106	-9.65675e-05
-0.9526	-9.65884e-05
-0.95411	-9.66066e-05
-0.95561	-9.66221e-05
-0.95708	-9.66348e-05
-0.95852	-9.66449e-05
-0.95994	-9.66523e-05
-0.96134	-9.66571e-05
-0.96271	-9.66592e-05
-0.96406	-9.66586e-05
-0.96538	-9.66554e-05
-0.96668	-9.66497e-05
-0.96796	-9.66413e-05
-0.96921	-9.66303e-05
-0.97043	-9.66167e-05
-0.97163	-9.66006e-05
-0.97281	-9.65819e-05
-0.97396	-9.65606e-05
-0.97509	-9.65368e-05
-0.97619	-9.65105e-05
-0.97727	-9.64817e-05
-0.97832	-9.64504e-05
-0.97935	-9.64166e-05
-0.98035	-9.63803e-05
-0.98133	-9.63415e-05
-0.98229	-9.63003e-05
-0.98322	-9.62567e-05
-0.98412	-9.62106e-05
-0.985	-9.61621e-05
-0.98586	-9.61112e-05
-0.98669	-9.60579e-05
-0.98749	-9.60022e-05
-0.98827	-9.59441e-05
-0.98903	-9.58837e-05
-0.98976	-9.58209e-05
-0.99046	-9.57558e-05
-0.99114	-9.56884e-05
-0.9918	-9.56186e-05
-0.99243	-9.55466e-05
-0.99303	-9.54722e-05
-0.99361	-9.53956e-05
-0.99417	-9.53167e-05
-0.9947	-9.52356e-05
-0.9952	-9.51522e-05
-0.99568	-9.50665e-05
-0.99613	-9.49787e-05
-0.99656	-9.48886e-05
-0.99697	-9.47964e-05
-0.99735	-9.4702e-05
-0.9977	-9.46053e-05
-0.99803	-9.45066e-05
-0.99833	-9.44057e-05
-0.99861	-9.43026e-05
-0.99886	-9.41974e-05
-0.99909	-9.40901e-05
-0.99929	-9.39807e-05
-0.99947	-9.38692e-05
-0.99962	-9.37556e-05
-0.99974	-9.364e-05
-0.99985	-9.35223e-05
-0.99992	-9.34026e-05
-0.99997	-9.32808e-05
-1	-9.3157e-05
-1	-9.30312e-05
-0.99997	-9.29034e-05
-0.99992	-9.27736e-05
-0.99985	-9.26418e-05
-0.99974	-9.25081e-05
-0.99962	-9.23724e-05
-0.99947	-9.22347e-05
-0.99929	-9.20952e-05
-0.99909	-9.19537e-05
-0.99886	-9.18103e-05
-0.99861	-9.1665e-05
-0.99833	-9.15178e-05
-0.99803	-9.13688e-05
-0.9977	-9.12179e-05
-0.99735	-9.10651e-05
-0.99697	-9.09105e-05
-0.99656	-9.07541e-05
-0.99613	-9.05958e-05
-0.99568	-9.04358e-05
-0.9952	-9.02739e-05
-0.9947	-9.01102e-05
-0.99417	-8.99448e-05
-0.99361	-8.97776e-05
-0.99303	-8.96087e-05
-0.99243	-8.9438e-05
-0.9918	-8.92656e-05
-0.99114	-8.90914e-05
-0.99046	-8.89156e-05
-0.98976	-8.8738e-05
-0.98903	-8.85588e-05
-0.98827	-8.83779e-05
-0.98749	-8.81953e-05
-0.98669	-8.8011e-05
-0.98586	-8.78251e-05
-0.985	-8.76376e-05
-0.98412	-8.74484e-05
-0.98322	-8.72577e-05
-0.98229	-8.70653e-05
-0.98133	-8.68713e-05
-0.98035	-8.66757e-05
-0.97935	-8.64786e-05
-0.97832	-8.62799e-05
-0.97727	-8.60796e-05
-0.97619	-8.58778e-05
-0.97509	-8.56745e-05
-0.97396	-8.54696e-05
-0.97281	-8.52632e-05
-0.97163	-8.50553e-05
-0.97043	-8.4846e-05
-0.96921	-8.46351e-05
-0.96796	-8.44227e-05
-0.96668	-8.42089e-05
-0.96538	-8.39937e-05
-0.96406	-8.3777e-05
-0.96271	-8.35588e-05
-0.96134	-8.33392e-05
-0.95994	-8.31182e-05
-0.95852	-8.28958e-05
-0.95708	-8.2672e-05
-0.95561	-8.24468e-05
-0.95411	-8.22203e-05
-0.9526	-8.19923e-05
-0.95106	-8.1763e-05
-0.94949	-8.15324e-05
-0.9479	-8.13004e-05
-0.94629	-8.1067e-05
-0.94465	-8.08324e-05
-0.94299	-8.05964e-05
-0.94131	-8.03591e-05
-0.9396	-8.01206e-05
-0.93786	-7.98807e-05
-0.93611	-7.96396e-05
-0.93433	-7.93972e-05
-0.93253	-7.91535e-05
-0.9307	-7.89086e-05
-0.92885	-7.86624e-05
-0.92697	-7.8415e-05
-0.92508	-7.81664e-05
-0.92316	-7.79166e-05
-0.92121	-7.76655e-05
-0.91925	-7.74133e-05
-0.91725	-7.71599e-05
-0.91524	-7.69052e-05
-0.9132	-7.66494e-05
-0.91114	-7.63925e-05
-0.90906	-7.61344e-05
-0.90696	-7.58751e-05
-0.90483	-7.56147e-05
-0.90268	-7.53532e-05
-0.9005	-7.50905e-05
-0.8983	-7.48267e-05
-0.89608	-7.45619e-05
-0.89384	-7.42959e-05
-0.89158	-7.40288e-05
-0.88929	-7.37606e-05
-0.88698	-7.34914e-05
-0.88465	-7.32211e-05
-0.88229	-7.29497e-05
-0.87991	-7.26773e-05
-0.87751	-7.24039e-05
-0.87509	-7.21294e-05
-0.87265	-7.18538e-05
-0.87018	-7.15773e-05
-0.8677	-7.12997e-05
-0.86519	-7.10212e-05
-0.86265	-7.07416e-05
-0.8601	-7.0461e-05
-0.85753	-7.01795e-05
-0.85493	-6.9897e-05
-0.85231	-6.96135e-05
-0.84967	-6.9329e-05
-0.84701	-6.90436e-05
-0.84433	-6.87573e-05
-0.84162	-6.847e-05
-0.8389	-6.81818e-05
-0.83615	-6.78926e-05
-0.83338	-6.76026e-05
-0.8306	-6.73116e-05
-0.82779	-6.70197e-05
-0.82496	-6.67269e-05
-0.8221	-6.64333e-05
-0.81923	-6.61387e-05
-0.81634	-6.58433e-05
-0.81343	-6.5547e-05
-0.81049	-6.52498e-05
-0.80754	-6.49518e-05
-0.80456	-6.46529e-05
-0.80157	-6.43532e-05
-0.79855	-6.40527e-05
-0.79552	-6.37513e-05
-0.79246	-6.34491e-05
-0.78938	-6.31461e-05
-0.78629	-6.28422e-05
-0.78317	-6.25376e-05
-0.78004	-6.22322e-05
-0.77688	-6.1926e-05
-0.77371	-6.1619e-05
-0.77051	-6.13112e-05
-0.7673	-6.10026e-05
-0.76407	-6.06933e-05
-0.76081	-6.03832e-05
-0.75754	-6.00724e-05
-0.75425	-5.97608e-05
-0.75094	-5.94485e-05
-0.74761	-5.91354e-05
-0.74426	-5.88216e-05
-0.7409	-5.85071e-05
-0.73751	-5.81919e-05
-0.73411	-5.7876e-05
-0.73069	-5.75593e-05
-0.72725	-5.7242e-05
-0.72379	-5.69239e-05
-0.72031	-5.66052e-05
-0.71681	-5.62858e-05
-0.7133	-5.59657e-05
-0.70977	-5.5645e-05
-0.70622	-5.53235e-05
-0.70265	-5.50015e-05
-0.69906	-5.46787e-05
-0.69546	-5.43553e-05
-0.69184	-5.40313e-05
-0.6882	-5.37066e-05
-0.68455	-5.33813e-05
-0.68087	-5.30554e-05
-0.67718	-5.27289e-05
-0.67348	-5.24017e-05
-0.66975	-5.20739e-05
-0.66601	-5.17455e-05
-0.66225	-5.14166e-05
-0.65848	-5.1087e-05
-0.65469	-5.07568e-05
-0.65088	-5.04261e-05
-0.64706	-5.00947e-05
-0.64322	-4.97628e-05
-0.63936	-4.94304e-05
-0.63549	-4.90973e-05
-0.6316	-4.87637e-05
-0.62769	-4.84296e-05
-0.62377	-4.80949e-05
-0.61983	-4.77596e-05
-0.61588	-4.74238e-05
-0.61191	-4.70875e-05
-0.60793	-4.67506e-05
-0.60393	-4.64133e-05
-0.59992	-4.60754e-05
-0.59589	-4.5737e-05
-0.59184	-4.5398e-05
-0.58779	-4.50586e-05
-0.58371	-4.47187e-05
-0.57962	-4.43782e-05
-0.57552	-4.40373e-05
-0.5714	-4.36959e-05
-0.56727	-4.3354e-05
-0.56312	-4.30117e-05
-0.55896	-4.26688e-05
-0.55479	-4.23255e-05
-0.5506	-4.19817e-05
-0.54639	-4.16375e-05
-0.54218	-4.12928e-05
-0.53795	-4.09477e-05
-0.5337	-4.06021e-05
-0.52945	-4.02561e-05
-0.52517	-3.99096e-05
-0.52089	-3.95627e-05
-0.51659	-3.92154e-05
-0.51228	-3.88676e-05
-0.50796	-3.85194e-05
-0.50362	-3.81708e-05
-0.49927	-3.78218e-05
-0.49491	-3.74724e-05
-0.49054	-3.71226e-05
-0.48615	-3.67724e-05
-0.48175	-3.64218e-05
-0.47734	-3.60708e-05
-0.47292	-3.57194e-05
-0.46849	-3.53676e-05
-0.46404	-3.50155e-05
-0.45958	-3.46629e-05
-0.45511	-3.43101e-05
-0.45063	-3.39568e-05
-0.44614	-3.36032e-05
-0.44163	-3.32492e-05
-0.43712	-3.28948e-05
-0.43259	-3.25401e-05
-0.42805	-3.21851e-05
-0.4235	-3.18297e-05
-0.41895	-3.1474e-05
-0.41438	-3.11179e-05
-0.4098	-3.07615e-05
-0.40521	-3.04048e-05
-0.4006	-3.00478e-05
-0.39599	-2.96904e-05
-0.39137	-2.93327e-05
-0.38674	-2.89747e-05
-0.3821	-2.86164e-05
-0.37745	-2.82578e-05
-0.37279	-2.78989e-05
-0.36812	-2.75397e-05
-0.36345	-2.71802e-05
-0.35876	-2.68204e-05
-0.35406	-2.64603e-05
-0.34936	-2.61e-05
-0.34464	-2.57393e-05
-0.33992	-2.53784e-05
-0.33519	-2.50172e-05
-0.33045	-2.46557e-05
-0.3257	-2.4294e-05
-0.32094	-2.3932e-05
-0.31618	-2.35698e-05
-0.31141	-2.32073e-05
-0.30663	-2.28445e-05
-0.30184	-2.24815e-05
-0.29704	-2.21182e-05
-0.29224	-2.17547e-05
-0.28743	-2.1391e-05
-0.28261	-2.1027e-05
-0.27778	-2.06628e-05
-0.27295	-2.02984e-05
-0.26811	-1.99338e-05
-0.26327	-1.95689e-05
-0.25841	-1.92038e-05
-0.25356	-1.88385e-05
-0.24869	-1.8473e-05
-0.24382	-1.81073e-05
-0.23894	-1.77414e-05
-0.23406	-1.73752e-05
-0.22917	-1.70089e-05
-0.22427	-1.66424e-05
-0.21937	-1.62757e-05
-0.21446	-1.59088e-05
-0.20955	-1.55417e-05
-0.20463	-1.51744e-05
-0.19971	-1.4807e-05
-0.19478	-1.44394e-05
-0.18985	-1.40716e-05
-0.18491	-1.37036e-05
-0.17997	-1.33355e-05
-0.17502	-1.29672e-05
-0.17007	-1.25988e-05
-0.16512	-1.22302e-05
-0.16016	-1.18615e-05
-0.15519	-1.14926e-05
-0.15023	-1.11235e-05
-0.14525	-1.07543e-05
-0.14028	-1.0385e-05
-0.1353	-1.00155e-05
-0.13032	-9.64595e-06
-0.12533	-9.27623e-06
-0.12034	-8.90638e-06
-0.11535	-8.53641e-06
-0.11036	-8.16631e-06
-0.10536	-7.7961e-06
-0.10036	-7.42577e-06
-0.09536	-7.05533e-06
-0.09035	-6.68479e-06
-0.08535	-6.31414e-06
-0.08034	-5.94338e-06
-0.07533	-5.57253e-06
-0.07031	-5.20158e-06
-0.0653	-4.83054e-06
-0.06028	-4.45941e-06
-0.05526	-4.0882e-06
-0.05024	-3.7169e-06
-0.04522	-3.34552e-06
-0.0402	-2.97406e-06
-0.03518	-2.60253e-06
-0.03015	-2.23093e-06
-0.02513	-1.85926e-06
-0.0201	-1.48752e-06
-0.01508	-1.11573e-06
-0.01005	-7.43874e-07
-0.00503	-3.71963e-07
-2.44929e-16	-1.81259e-20

## Sheet: Figure 1d
Figure 1d
0	1
1	0.7237
2	0.47798
3	0.28916
4	0.56617
5	0.35125
6	0.57929
7	0.71756
8	0.82919

## Sheet: Figure 1e
Figure 1e
0	1
1	0.6056
2	0.3056
3	0.7798
4	0.4263
5	0.7662
6	0.416
7	0.225
8	0.869

## Sheet: Figure 2a
	Fig.2a
	Voltage	Current
	0	2.13394e-10
	0.05	2.55285e-07
	0.1	5.43683e-07
	0.15	8.80031e-07
	0.2	1.29402e-06
	0.25	1.76218e-06
	0.3	2.30838e-06
	0.35	2.89011e-06
	0.4	3.58518e-06
	0.45	4.3738e-06
	0.5	5.35542e-06
	0.55	6.32014e-06
	0.6	7.33125e-06
	0.65	8.44735e-06
	0.7	9.67532e-06
	0.75	1.11194e-05
	0.8	1.26486e-05
	0.85	1.43015e-05
	0.9	1.59485e-05
	0.95	1.76566e-05
	1	2.01012e-05
	1.05	2.21083e-05
	1.1	2.38702e-05
	1.15	2.601e-05
	1.2	2.81847e-05
	1.25	3.21023e-05
	1.3	3.49638e-05
	1.35	3.89473e-05
	1.4	4.52606e-05
	1.45	4.8294e-05
	1.5	5.67776e-05
	1.55	8.62014e-05
	1.6	0.000122437
	1.65	0.000134548
	1.7	0.000149287
	1.75	0.000154639
	1.8	0.000159022
	1.85	0.000161719
	1.9	0.000162734
	1.95	0.000163298
	2	0.000163738
	1.95	0.00016354
	1.9	0.000163221
	1.85	0.00016289
	1.8	0.000162497
	1.75	0.000161906
	1.7	0.000160941
	1.65	0.000159577
	1.6	0.000157964
	1.55	0.000155662
	1.5	0.000152977
	1.45	0.000148992
	1.4	0.000144958
	1.35	0.000140003
	1.3	0.000134522
	1.25	0.000128981
	1.2	0.000123092
	1.15	0.00011698
	1.1	0.000110626
	1.05	0.000104494
	1	9.80929e-05
	0.95	9.18027e-05
	0.9	8.57461e-05
	0.85	7.95035e-05
	0.8	7.35702e-05
	0.75	6.77134e-05
	0.7	6.20452e-05
	0.65	5.63964e-05
	0.6	5.1011e-05
	0.55	4.57635e-05
	0.5	4.07089e-05
	0.45	3.59844e-05
	0.4	3.13133e-05
	0.35	2.67847e-05
	0.3	2.253e-05
	0.25	1.83807e-05
	0.2	1.44838e-05
	0.15	1.07316e-05
	0.1	7.07064e-06
	0.05	3.49349e-06
	0	4.196e-08
	0	4.18529e-08
	-0.05	3.54531e-06
	-0.1	7.15342e-06
	-0.15	1.0913e-05
	-0.2	1.47662e-05
	-0.25	1.89407e-05
	-0.3	2.3235e-05
	-0.35	2.77923e-05
	-0.4	3.25887e-05
	-0.45	3.75525e-05
	-0.5	4.27955e-05
	-0.55	4.83909e-05
	-0.6	5.42347e-05
	-0.65	6.02619e-05
	-0.7	6.64463e-05
	-0.75	7.29785e-05
	-0.8	7.9863e-05
	-0.85	8.65658e-05
	-0.9	9.3716e-05
	-0.95	9.96548e-05
	-1	0.000106427
	-1.05	0.000117283
	-1.1	0.000127021
	-1.15	0.00013931
	-1.2	0.000137061
	-1.25	0.000131888
	-1.3	0.000154166
	-1.35	0.000162283
	-1.4	0.00017046
	-1.45	0.000167534
	-1.5	0.000169677
	-1.55	0.00015997
	-1.6	0.000164554
	-1.65	0.000166881
	-1.7	0.000175396
	-1.75	0.000166824
	-1.8	0.000178338
	-1.85	0.000186463
	-1.9	0.000196741
	-1.95	0.000193327
	-2	0.000203728
	-1.95	0.000184747
	-1.9	0.00016087
	-1.85	0.000145307
	-1.8	0.00013211
	-1.75	0.000119095
	-1.7	0.000108072
	-1.65	9.91041e-05
	-1.6	8.95541e-05
	-1.55	8.02937e-05
	-1.5	7.2499e-05
	-1.45	6.48142e-05
	-1.4	5.85949e-05
	-1.35	5.31453e-05
	-1.3	4.69317e-05
	-1.25	4.21773e-05
	-1.2	3.75887e-05
	-1.15	3.34994e-05
	-1.1	2.95671e-05
	-1.05	2.70996e-05
	-1	2.42994e-05
	-0.95	2.14813e-05
	-0.9	1.90257e-05
	-0.85	1.68034e-05
	-0.8	1.47813e-05
	-0.75	1.29121e-05
	-0.7	1.12433e-05
	-0.65	9.69889e-06
	-0.6	8.28996e-06
	-0.55	7.01435e-06
	-0.5	5.89303e-06
	-0.45	4.81662e-06
	-0.4	3.84018e-06
	-0.35	3.06031e-06
	-0.3	2.31366e-06
	-0.25	1.71924e-06
	-0.2	1.23335e-06
	-0.15	8.08593e-07
	-0.1	4.97513e-07
	-0.05	2.31145e-07
	0	2.74769e-09

## Sheet: Figure 2b
Figure 2b
		Alpha_mean	95CLM	Beta_mean	95CLM
1	5K	0.07116	0.01212	0.28025	0.04415
2	10K	0.08205	0.01748	0.42317	0.0535
3	15K	0.08777	0.00739	0.90608	0.02967
4	20K	0.09546	0.00839	0.92258	0.02602
5	25K	0.08637	0.01111	0.88944	0.03533

## Sheet: Figure 2c
Figure 2c
		alpha_mean	95%CLM	beta_mean	95%CLM	Squared norm of residual	variance
1	-1.5	0.05089	0.00267	0.10406	0.00371	2.13952	0.31418
2	-2	0.02663	0.0031	0.08295	0.01221	0.77525	0.0261
3	-2.5	0.03343	0.00399	0.12074	0.01577	0.82173	0.05551
4	-3	0.07116	0.01212	0.28025	0.04415	0.74603	0.0516
5	-3.5	0.06588	0.01141	0.37471	0.04461	0.95969	0.1004

## Sheet: Figure 2d
Figure 2d
		alpha_mean	95%CLM	beta_mean	95%CLM
1	20	0.06487	0.01352	0.19127	0.03651
2	40	0.05457	0.01077	0.17686	0.03248
3	60	0.07386	0.01488	0.20533	0.03735
4	80	0.06915	0.01336	0.26629	0.04593
5	100	0.07116	0.01212	0.28025	0.04415

## Sheet: Figure3b_Intensity
Figure 3b
Blue whale Intensity		Dwarf whale Intensity		Fin whale Intensity		Humpback whale Intensity
-0.07773		-0.00281		-0.00278		-0.09464
-0.06192		-0.00287		-0.00287		-0.09424
-0.04614		-0.00281		-0.00278		-0.09571
-0.03073		-0.00287		-0.00278		-0.09449
-0.01575		-0.00284		-0.00278		-0.09452
-0.00165		-0.0029		-0.00287		-0.09543
0.01166		-0.00281		-0.00284		-0.09507
0.02399		-0.00278		-0.00287		-0.09485
0.0354		-0.00284		-0.00287		-0.09406
0.04553		-0.00272		-0.00284		-0.0954
0.05435		-0.00275		-0.0029		-0.09531
0.06189		-0.00287		-0.00287		-0.09439
0.06809		-0.00287		-0.00278		-0.09317
0.07309		-0.0029		-0.00284		-0.09644
0.07663		-0.00287		-0.0029		-0.09409
0.07883		-0.00284		-0.00275		-0.09598
0.07993		-0.00281		-0.00278		-0.09409
0.07984		-0.00284		-0.00284		-0.09635
0.07865		-0.00287		-0.00284		-0.09345
0.07654		-0.00281		-0.00284		-0.0947
0.07352		-0.00281		-0.00287		-0.09296
0.06986		-0.00287		-0.00278		-0.08798
0.06546		-0.0029		-0.00284		-0.09406
0.06064		-0.00287		-0.00281		-0.09561
0.05545		-0.00281		-0.0029		-0.09284
0.05002		-0.00284		-0.00278		-0.09458
0.04434		-0.00293		-0.00287		-0.09485
0.03879		-0.00284		-0.00284		-0.09583
0.03327		-0.00293		-0.00284		-0.09363
0.02789		-0.00287		-0.00284		-0.09357
0.0228		-0.00287		-0.00287		-0.09503
0.01798		-0.00284		-0.00287		-0.09415
0.01352		-0.00284		-0.00281		-0.09369
0.00952		-0.0029		-0.00287		-0.09262
0.00592		-0.00281		-0.00284		-0.09314
0.00281		-0.00284		-0.00287		-0.09418
0.000152593		-0.0029		-0.00287		-0.0922
-0.00214		-0.00287		-0.0029		-0.09403
-0.00394		-0.00281		-0.0029		-0.09272
-0.00531		-0.00278		-0.0029		-0.08637
-0.00632		-0.00281		-0.00287		-0.09348
-0.00696		-0.00281		-0.00278		-0.09403
-0.00748		-0.00278		-0.00284		-0.09296
-0.00757		-0.00284		-0.00275		-0.09436
-0.00757		-0.0029		-0.00284		-0.09244
-0.00742		-0.00287		-0.0029		-0.0933
-0.00702		-0.0029		-0.00287		-0.09397
-0.00684		-0.00281		-0.0029		-0.09146
-0.00641		-0.00281		-0.00293		-0.09253
-0.00607		-0.00284		-0.0029		-0.09348
-0.00571		-0.00281		-0.00275		-0.08539
-0.00558		-0.00281		-0.00287		-0.0918
-0.0054		-0.00284		-0.00287		-0.09369
-0.00516		-0.00278		-0.00287		-0.09021
-0.00519		-0.0029		-0.00281		-0.09503
-0.0054		-0.00284		-0.00284		-0.09186
-0.00565		-0.00281		-0.0029		-0.09455
-0.0058		-0.0029		-0.00281		-0.09409
-0.00632		-0.00284		-0.00281		-0.09363
-0.00681		-0.00284		-0.00284		-0.09345
-0.00735		-0.00284		-0.00287		-0.09146
-0.00797		-0.00284		-0.00284		-0.09253
-0.00858		-0.00284		-0.0029		-0.0933
-0.00928		-0.00281		-0.0029		-0.09177
-0.00992		-0.0029		-0.00278		-0.09134
-0.01071		-0.00284		-0.00284		-0.09113
-0.01151		-0.00278		-0.00284		-0.09171
-0.01233		-0.00281		-0.00281		-0.09174
-0.01306		-0.00287		-0.00284		-0.09171
-0.01413		-0.00281		-0.00281		-0.09162
-0.01514		-0.00281		-0.00281		-0.09119
-0.01621		-0.0029		-0.00275		-0.09201
-0.01743		-0.00287		-0.00284		-0.09119
-0.01892		-0.00287		-0.0029		-0.09201
-0.02039		-0.00284		-0.0029		-0.09055
-0.02206		-0.0029		-0.0029		-0.09198
-0.02405		-0.00284		-0.00284		-0.09195
-0.02609		-0.00287		-0.00284		-0.08777
-0.02866		-0.00293		-0.00284		-0.08612
-0.03125		-0.00293		-0.00287		-0.08872
-0.03421		-0.00293		-0.00278		-0.0886
-0.03757		-0.00293		-0.00284		-0.08927
-0.0412		-0.0029		-0.00284		-0.09107
-0.04498		-0.00284		-0.00287		-0.08783
-0.04901		-0.00293		-0.00281		-0.09088
-0.05329		-0.0029		-0.0029		-0.09308
-0.05774		-0.00284		-0.00287		-0.08924
-0.06244		-0.0029		-0.00281		-0.09357
-0.06711		-0.0029		-0.00284		-0.08509
-0.07187		-0.00287		-0.00284		-0.07868
-0.07657		-0.00284		-0.00287		-0.09244
-0.08118		-0.00296		-0.0029		-0.08695
-0.08573		-0.00287		-0.00284		-0.08356
-0.08985		-0.00284		-0.00278		-0.09174
-0.09372		-0.00284		-0.0029		-0.08597
-0.09708		-0.0029		-0.00284		-0.08203
-0.10019		-0.00287		-0.00284		-0.08649
-0.10245		-0.00287		-0.00284		-0.09
-0.10419		-0.0029		-0.00281		-0.08649
-0.10532		-0.00284		-0.00284		-0.08017
-0.10556		-0.00287		-0.00284		-0.08914
-0.10514		-0.0029		-0.00284		-0.09226
-0.10385		-0.00281		-0.00287		-0.07846
-0.10187		-0.00287		-0.00284		-0.08252
-0.09903		-0.00281		-0.00284		-0.08246
-0.09528		-0.00284		-0.0029		-0.081
-0.09079		-0.00281		-0.00284		-0.07727
-0.0856		-0.00287		-0.00284		-0.08377
-0.07984		-0.00281		-0.00284		-0.07773
-0.07346		-0.00287		-0.00278		-0.07447
-0.06635		-0.0029		-0.00284		-0.08481
-0.05911		-0.00293		-0.0029		-0.0712
-0.05145		-0.0029		-0.00281		-0.07456
-0.04364		-0.0029		-0.00287		-0.06989
-0.03586		-0.00284		-0.00287		-0.07846
-0.02817		-0.00281		-0.00281		-0.07505
-0.02066		-0.00293		-0.00281		-0.08002
-0.01352		-0.00287		-0.00287		-0.07593
-0.0069		-0.00281		-0.00281		-0.07666
-0.000885037		-0.00284		-0.00278		-0.08151
0.0043		-0.00284		-0.00278		-0.07013
0.00867		-0.00278		-0.00281		-0.07517
0.01209		-0.00281		-0.00287		-0.06723
0.0145		-0.00287		-0.00275		-0.07407
0.01569		-0.00281		-0.00284		-0.07324
0.01566		-0.00281		-0.00278		-0.07407
0.0144		-0.00278		-0.00287		-0.07318
0.01193		-0.00284		-0.00275		-0.07254
0.00827		-0.00284		-0.00284		-0.07691
0.00339		-0.00281		-0.00278		-0.07453
-0.00275		-0.0029		-0.0029		-0.07227
-0.00989		-0.00284		-0.00284		-0.07291
-0.01813		-0.00287		-0.00281		-0.07334
-0.02731		-0.00284		-0.00278		-0.0701
-0.03723		-0.00287		-0.00272		-0.07004
-0.04798		-0.00281		-0.00281		-0.07053
-0.05924		-0.00284		-0.00287		-0.06925
-0.07074		-0.00281		-0.00281		-0.07163
-0.08252		-0.00284		-0.00284		-0.06583
-0.09449		-0.00278		-0.00281		-0.07807
-0.10617		-0.00275		-0.00278		-0.06589
-0.11765		-0.00281		-0.00293		-0.06595
-0.12864		-0.00278		-0.00278		-0.07233
-0.13889		-0.0029		-0.00284		-0.06671
-0.14832		-0.00275		-0.00278		-0.0687
-0.15699		-0.00272		-0.00278		-0.06821
-0.16449		-0.00278		-0.00281		-0.06366
-0.17087		-0.00281		-0.00281		-0.06635
-0.17594		-0.00284		-0.00281		-0.07733
-0.17957		-0.00275		-0.00287		-0.06055
-0.18195		-0.00284		-0.00284		-0.0715
-0.18287		-0.00287		-0.00284		-0.06592
-0.18229		-0.00272		-0.00287		-0.06659
-0.18027		-0.00284		-0.00278		-0.06659
-0.17685		-0.00278		-0.00287		-0.06293
-0.172		-0.00281		-0.00278		-0.06995
-0.1659		-0.00281		-0.0029		-0.06879
-0.15845		-0.00281		-0.00278		-0.06775
-0.15		-0.00281		-0.00293		-0.06656
-0.14048		-0.00281		-0.00287		-0.06381
-0.13025		-0.00284		-0.00284		-0.06351
-0.11917		-0.00287		-0.0029		-0.06027
-0.10758		-0.00284		-0.00284		-0.05634
-0.09571		-0.00284		-0.00284		-0.06162
-0.08356		-0.00275		-0.0029		-0.05734
-0.07147		-0.00272		-0.00281		-0.05698
-0.05957		-0.00281		-0.00293		-0.05744
-0.04785		-0.00278		-0.00287		-0.05683
-0.03659		-0.00281		-0.00284		-0.05731
-0.02597		-0.00281		-0.0029		-0.05698
-0.01596		-0.00281		-0.00287		-0.05756
-0.00696		-0.00281		-0.00284		-0.05676
0.00116		-0.00281		-0.00281		-0.0575
0.00836		-0.00281		-0.00284		-0.05692
0.01428		-0.00287		-0.00287		-0.05725
0.01914		-0.00287		-0.00287		-0.05664
0.02274		-0.00284		-0.0029		-0.05722
0.02496		-0.00278		-0.00287		-0.05698
0.02582		-0.00281		-0.00284		-0.05722
0.02542		-0.00287		-0.00284		-0.05704
0.02356		-0.00284		-0.00284		-0.05719
0.02036		-0.00284		-0.00284		-0.05679
0.01611		-0.00284		-0.00281		-0.05518
0.01044		-0.00281		-0.00287		-0.05734
0.00391		-0.00284		-0.00278		-0.05512
-0.00345		-0.00284		-0.00287		-0.05698
-0.01154		-0.00281		-0.00281		-0.05695
-0.02029		-0.00278		-0.00284		-0.05792
-0.02939		-0.00281		-0.0029		-0.0535
-0.03879		-0.00284		-0.00287		-0.05246
-0.04834		-0.00278		-0.00284		-0.05341
-0.0578		-0.00281		-0.00278		-0.0567
-0.06717		-0.00275		-0.00278		-0.05414
-0.0763		-0.00284		-0.0029		-0.05094
-0.08506		-0.00281		-0.00284		-0.05182
-0.09326		-0.00275		-0.00281		-0.05329
-0.10105		-0.00287		-0.00281		-0.05145
-0.10819		-0.00278		-0.00293		-0.05148
-0.11469		-0.00281		-0.00278		-0.05133
-0.12058		-0.00278		-0.0029		-0.05148
-0.12571		-0.00278		-0.00281		-0.05127
-0.13013		-0.00275		-0.00284		-0.0513
-0.13392		-0.00281		-0.0029		-0.0517
-0.13694		-0.00278		-0.00281		-0.0506
-0.13919		-0.00278		-0.00287		-0.05283
-0.14078		-0.00281		-0.00278		-0.04257
-0.14188		-0.00293		-0.00284		-0.05042
-0.14231		-0.00287		-0.00278		-0.05359
-0.14209		-0.00284		-0.00284		-0.05063
-0.14142		-0.00275		-0.00287		-0.04971
-0.1402		-0.00275		-0.00287		-0.04382
-0.13858		-0.00278		-0.00275		-0.05237
-0.13651		-0.00281		-0.00275		-0.04672
-0.13401		-0.00287		-0.00281		-0.047
-0.13117		-0.00281		-0.00281		-0.04932
-0.12809		-0.00278		-0.00284		-0.0405
-0.12467		-0.0029		-0.00284		-0.03824
-0.12073		-0.00284		-0.00278		-0.03476
-0.11667		-0.0029		-0.00284		-0.03562
-0.11231		-0.00287		-0.0029		-0.03348
-0.10746		-0.00287		-0.00284		-0.03436
-0.10251		-0.0029		-0.00287		-0.02902
-0.09735		-0.00281		-0.00281		-0.03659
-0.09168		-0.0029		-0.0029		-0.03357
-0.08582		-0.00284		-0.00284		-0.03143
-0.07959		-0.00287		-0.00287		-0.03336
-0.07318		-0.00275		-0.00278		-0.02933
-0.06647		-0.00284		-0.0029		-0.03452
-0.05939		-0.0029		-0.00284		-0.0322
-0.0521		-0.00284		-0.00284		-0.03055
-0.04468		-0.00287		-0.0029		-0.02557
-0.03708		-0.00281		-0.00281		-0.02915
-0.02911		-0.00287		-0.00284		-0.03265
-0.02118		-0.00278		-0.0029		-0.02915
-0.01321		-0.00287		-0.0029		-0.02692
-0.00534		-0.00287		-0.00287		-0.02496
0.00253		-0.00284		-0.0029		-0.02402
0.01013		-0.00281		-0.00287		-0.02478
0.01773		-0.00281		-0.00284		-0.02411
0.02496		-0.00287		-0.00293		-0.02258
0.0318		-0.00281		-0.00287		-0.01825
0.03812		-0.00284		-0.00287		-0.01798
0.04392		-0.00284		-0.00284		-0.01575
0.04917		-0.00278		-0.00287		-0.01773
0.05356		-0.00284		-0.00293		-0.0166
0.05734		-0.00284		-0.00284		-0.01361
0.06012		-0.00281		-0.00287		-0.01376
0.06217		-0.00281		-0.0029		-0.01343
0.06333		-0.00278		-0.00281		-0.01352
0.06351		-0.00296		-0.00281		-0.01379
0.06272		-0.00281		-0.00287		-0.01321
0.06098		-0.00281		-0.00284		-0.0137
0.05835		-0.00284		-0.00284		-0.01294
0.05484		-0.00287		-0.00287		-0.01434
0.05045		-0.00284		-0.00287		-0.00964
0.04535		-0.00287		-0.00293		-0.0105
0.03952		-0.00284		-0.0029		-0.0134
0.03305		-0.00281		-0.00281		-0.00928
0.02597		-0.0029		-0.00281		-0.00916
0.01849		-0.00278		-0.00293		-0.00751
0.01086		-0.00287		-0.00293		-0.00824
0.00284		-0.00284		-0.0029		-0.00769
-0.00513		-0.00275		-0.00281		-0.00827
-0.01318		-0.00287		-0.00293		-0.00739
-0.02091		-0.00287		-0.00287		-0.00839
-0.0285		-0.0029		-0.0029		-0.00708
-0.03571		-0.00278		-0.00293		-0.00937
-0.0423		-0.00284		-0.00287		0.000915555
-0.04849		-0.00287		-0.00296		-0.00302
-0.05387		-0.0029		-0.0029		-0.00739
-0.05863		-0.00284		-0.00287		-0.00543
-0.06244		-0.00293		-0.00287		-0.00681
-0.0654		-0.00284		-0.00287		-0.00446
-0.06766		-0.00284		-0.00287		-0.00516
-0.06888		-0.00281		-0.00287		-0.00546
-0.06928		-0.00284		-0.0029		0.000701926
-0.06876		-0.00287		-0.00287		0.00354
-0.06748		-0.00284		-0.0029		0.00464
-0.06534		-0.00296		-0.00287		0.00638
-0.06262		-0.0029		-0.0029		0.00592
-0.05905		-0.00275		-0.0029		0.00678
-0.05509		-0.00287		-0.00293		0.00525
-0.05075		-0.00281		-0.00293		0.0072
-0.04584		-0.0029		-0.00284		0.00607
-0.04086		-0.00293		-0.00293		0.00781
-0.03562		-0.00284		-0.00287		0.00531
-0.03043		-0.0029		-0.0029		0.01056
-0.02527		-0.00287		-0.00278		0.00793
-0.02039		-0.00278		-0.00287		0.00858
-0.01569		-0.00287		-0.00284		0.00891
-0.01141		-0.00293		-0.00284		0.01349
-0.00754		-0.00284		-0.00293		0.01376
-0.00418		-0.00284		-0.0029		0.01181
-0.00134		-0.00287		-0.0029		0.01651
0.000824		-0.00284		-0.00278		0.01715
0.00223		-0.0029		-0.0029		0.01773
0.00323		-0.00284		-0.0029		0.01212
0.00339		-0.00281		-0.00287		0.0166
0.00299		-0.00281		-0.0029		0.02072
0.00198		-0.00287		-0.00287		0.01733
0.00021363		-0.00287		-0.00296		0.01822
-0.00195		-0.00287		-0.0029		0.01798
-0.00452		-0.00287		-0.00284		0.01883
-0.00769		-0.00275		-0.00287		0.0174
-0.0112		-0.00284		-0.00293		0.01962
-0.01489		-0.00287		-0.00287		0.01642
-0.01886		-0.0029		-0.00281		0.02365
-0.0231		-0.00281		-0.0029		0.02554
-0.02725		-0.0029		-0.00281		0.02216
-0.03146		-0.00284		-0.00287		0.02905
-0.03558		-0.00281		-0.0029		0.02408
-0.03946		-0.00287		-0.00287		0.02771
-0.04312		-0.00287		-0.0029		0.03006
-0.0466		-0.00287		-0.0029		0.03198
-0.04978		-0.00281		-0.00284		0.03659
-0.05246		-0.00284		-0.00281		0.03922
-0.05487		-0.00281		-0.0029		0.03607
-0.05686		-0.00281		-0.00287		0.03739
-0.05844		-0.00278		-0.00287		0.03769
-0.05966		-0.00281		-0.00287		0.04083
-0.06043		-0.00278		-0.00278		0.0394
-0.06082		-0.00278		-0.00281		0.03998
-0.06085		-0.00275		-0.00287		0.03958
-0.06055		-0.00281		-0.00281		0.04025
-0.06003		-0.00275		-0.00287		0.03998
-0.05902		-0.00287		-0.00287		0.03992
-0.05795		-0.00284		-0.00281		0.0408
-0.0567		-0.00281		-0.00275		0.039
-0.05515		-0.0029		-0.00284		0.04627
-0.05365		-0.00281		-0.00284		0.04279
-0.052		-0.00284		-0.00287		0.04639
-0.05036		-0.00284		-0.0029		0.05179
-0.04868		-0.00293		-0.00287		0.04163
-0.04697		-0.00281		-0.00296		0.05185
-0.04532		-0.0029		-0.00281		0.05026
-0.04373		-0.00281		-0.00287		0.05255
-0.04215		-0.00287		-0.0029		0.05115
-0.04068		-0.00284		-0.00284		0.05228
-0.03922		-0.00287		-0.00275		0.05582
-0.03784		-0.00284		-0.00284		0.05371
-0.03644		-0.00284		-0.0029		0.05499
-0.03497		-0.00287		-0.00287		0.05521
-0.03357		-0.00287		-0.00287		0.05963
-0.03217		-0.00287		-0.00284		0.06006
-0.03067		-0.00284		-0.0029		0.06339
-0.02911		-0.00287		-0.00287		0.05927
-0.02747		-0.0029		-0.00284		0.06519
-0.02567		-0.0029		-0.00287		0.05387
-0.0238		-0.00284		-0.00287		0.0697
-0.02173		-0.00284		-0.00293		0.06513
-0.01953		-0.00287		-0.0029		0.05951
-0.01724		-0.00278		-0.00287		0.06296
-0.01486		-0.0029		-0.00287		0.0622
-0.0123		-0.00287		-0.00287		0.06143
-0.00974		-0.00284		-0.00287		0.06467
-0.00705		-0.00281		-0.00293		0.06796
-0.00443		-0.00284		-0.00278		0.06281
-0.0018		-0.0029		-0.00281		0.06983
0.000762963		-0.00281		-0.00287		0.07599
0.00311		-0.00287		-0.0029		0.06638
0.00534		-0.00284		-0.0029		0.07224
0.00732		-0.0029		-0.00281		0.08606
0.00894		-0.00284		-0.00278		0.068
0.01016		-0.00287		-0.00284		0.08332
0.01102		-0.00284		-0.00287		0.07746
0.01157		-0.00284		-0.0029		0.07614
0.01141		-0.00278		-0.00287		0.0864
0.01065		-0.00287		-0.0029		0.0839
0.00931		-0.00293		-0.00296		0.08524
0.00732		-0.00284		-0.00284		0.08597
0.00479		-0.0029		-0.00284		0.09201
0.00146		-0.00287		-0.00287		0.09284
-0.00241		-0.00287		-0.00278		0.09342
-0.00693		-0.00281		-0.00281		0.09305
-0.01209		-0.00284		-0.00284		0.09403
-0.01785		-0.00284		-0.00287		0.09427
-0.02411		-0.00287		-0.00293		0.09363
-0.03076		-0.0029		-0.0029		0.09491
-0.03787		-0.00278		-0.00284		0.09235
-0.0452		-0.0029		-0.00287		0.09876
-0.05274		-0.00284		-0.00284		0.09684
-0.0604		-0.00287		-0.00281		0.0958
-0.06806		-0.0029		-0.00275		0.09583
-0.07553		-0.00287		-0.00284		0.09635
-0.08277		-0.0029		-0.0029		0.09696
-0.08969		-0.0029		-0.00281		0.09265
-0.09622		-0.0029		-0.0029		0.10028
-0.10202		-0.0029		-0.00284		0.10184
-0.10724		-0.00293		-0.00281		0.10544
-0.11173		-0.00284		-0.0029		0.10504
-0.1153		-0.0029		-0.0029		0.10504
-0.11805		-0.0029		-0.00278		0.10569
-0.11979		-0.00287		-0.00278		0.10248
-0.12052		-0.00287		-0.00278		0.10367
-0.12021		-0.0029		-0.00287		0.1063
-0.11884		-0.00287		-0.00287		0.10532
-0.11637		-0.0029		-0.00281		0.10553
-0.11295		-0.00284		-0.0029		0.10556
-0.10837		-0.0029		-0.00281		0.10575
-0.10294		-0.00287		-0.00287		0.10614
-0.0965		-0.00293		-0.00287		0.10538
-0.0893		-0.00284		-0.00278		0.10608
-0.08127		-0.00287		-0.0029		0.10508
-0.07251		-0.00287		-0.00287		0.10688
-0.06339		-0.00287		-0.00281		0.10523
-0.05368		-0.00284		-0.00287		0.10724
-0.04355		-0.00278		-0.00287		0.11216
-0.03333		-0.00287		-0.0029		0.10852
-0.02298		-0.00284		-0.00275		0.11515
-0.01263		-0.00284		-0.00287		0.11893
-0.00238		-0.00287		-0.00281		0.1185
0.00769		-0.0029		-0.00287		0.12659
0.01727		-0.00284		-0.00284		0.11551
0.02664		-0.00281		-0.00281		0.12122
0.03543		-0.00281		-0.00287		0.12864
0.04376		-0.00281		-0.00275		0.12641
0.05133		-0.00287		-0.00281		0.1258
0.05835		-0.00281		-0.00281		0.12351
0.06464		-0.00278		-0.00278		0.12784
0.07019		-0.00287		-0.00275		0.12677
0.07508		-0.0029		-0.00275		0.12781
0.0791		-0.00287		-0.00275		0.12674
0.08267		-0.00287		-0.00278		0.13153
0.08554		-0.0029		-0.00275		0.12784
0.08759		-0.00287		-0.00275		0.12793
0.08942		-0.00284		-0.00281		0.1272
0.09052		-0.00287		-0.00281		0.12842
0.09128		-0.00281		-0.00281		0.13108
0.0918		-0.00284		-0.00281		0.1297
0.09198		-0.00293		-0.00284		0.13266
0.0921		-0.00284		-0.00281		0.13608
0.09207		-0.00281		-0.0029		0.12912
0.09198		-0.00275		-0.00284		0.13453
0.09195		-0.00284		-0.00287		0.13477
0.09217		-0.00287		-0.00287		0.13752
0.0925		-0.00284		-0.00284		0.1456
0.09311		-0.00278		-0.00287		0.13828
0.09387		-0.00284		-0.0029		0.13971
0.09519		-0.00284		-0.00296		0.14457
0.09674		-0.00284		-0.00287		0.14212
0.09876		-0.00281		-0.00287		0.14551
0.10108		-0.00284		-0.00287		0.14402
0.10376		-0.00287		-0.0029		0.14383
0.10685		-0.00281		-0.0029		0.14728
0.11008		-0.00284		-0.00287		0.13657
0.11371		-0.00281		-0.00287		0.15332
0.11762		-0.00293		-0.00281		0.14704
0.12159		-0.00278		-0.00284		0.14795
0.12561		-0.00284		-0.00281		0.14997
0.12967		-0.00287		-0.00284		0.14798
0.1337		-0.00284		-0.00296		0.15036
0.13742		-0.00287		-0.00287		0.14737
0.14106		-0.00284		-0.00293		0.15104
0.14432		-0.0029		-0.00281		0.14692
0.14707		-0.00284		-0.00296		0.1529
0.14945		-0.00281		-0.00284		0.15537
0.15128		-0.00284		-0.00284		0.1489
0.1525		-0.00284		-0.00281		0.14899
0.15305		-0.0029		-0.00275		0.15018
0.1529		-0.00284		-0.00278		0.14853
0.15201		-0.00293		-0.0029		0.15104
0.15043		-0.0029		-0.00284		0.15699
0.14786		-0.00284		-0.00281		0.14881
0.14457		-0.00287		-0.00284		0.15287
0.14051		-0.00287		-0.00278		0.15995
0.13553		-0.00278		-0.0029		0.15253
0.12983		-0.00287		-0.00281		0.15058
0.12345		-0.00278		-0.00284		0.14695
0.11631		-0.00284		-0.00278		0.16257
0.10852		-0.00278		-0.00281		0.15552
0.10016		-0.00287		-0.00278		0.15494
0.09128		-0.0029		-0.00275		0.16468
0.08185		-0.00284		-0.00284		0.15735
0.07218		-0.00278		-0.00287		0.16391
0.0622		-0.00278		-0.00287		0.17191
0.05194		-0.00293		-0.00281		0.17527
0.04151		-0.00275		-0.00284		0.16669
0.03101		-0.00287		-0.00281		0.16111
0.02066		-0.00284		-0.00284		0.17454
0.01022		-0.00281		-0.00284		0.17127
0		-0.00281		-0.00278		0.17252
-0.01001		-0.00287		-0.00281		0.17527
-0.01993		-0.00287		-0.00281		0.17322
-0.02957		-0.00281		-0.00284		0.17426
-0.03876		-0.00281		-0.00284		0.17435
-0.04773		-0.00287		-0.00278		0.17508
-0.05631		-0.00287		-0.00287		0.17408
-0.06446		-0.00281		-0.00287		0.17829
-0.0723		-0.00287		-0.00284		0.17853
-0.07971		-0.00278		-0.0029		0.17664
-0.0867		-0.0029		-0.00287		0.17814
-0.09339		-0.00284		-0.00293		0.17585
-0.09955		-0.00284		-0.00287		0.17911
-0.10553		-0.00275		-0.00278		0.17649
-0.11109		-0.00287		-0.00284		0.17359
-0.11631		-0.00281		-0.00284		0.17838
-0.12128		-0.00281		-0.0029		0.17655
-0.12607		-0.00284		-0.00284		0.18009
-0.13053		-0.00281		-0.00281		0.17829
-0.13477		-0.00287		-0.0029		0.17985
-0.13889		-0.00284		-0.0029		0.17945
-0.14267		-0.00287		-0.00284		0.18049
-0.14631		-0.00287		-0.00281		0.17994
-0.14985		-0.00293		-0.00287		0.18036
-0.15314		-0.00281		-0.00287		0.18015
-0.15622		-0.0029		-0.00281		0.18033
-0.15912		-0.00284		-0.00284		0.18024
-0.16175		-0.00284		-0.00293		0.18006
-0.1641		-0.00284		-0.00287		0.1803
-0.1662		-0.00284		-0.00281		0.18024
-0.16807		-0.00287		-0.0029		0.18015
-0.16956		-0.0029		-0.0029		0.18097
-0.17075		-0.00281		-0.0029		0.1818
-0.17142		-0.0029		-0.00287		0.18134
-0.17167		-0.00296		-0.00281		0.18113
-0.17154		-0.00287		-0.00296		0.18064
-0.1709		-0.00281		-0.0029		0.18189
-0.16971		-0.0029		-0.00284		0.18073
-0.16788		-0.0029		-0.00281		0.18162
-0.16553		-0.00296		-0.00278		0.18082
-0.16266		-0.0029		-0.00281		0.18125
-0.15909		-0.00287		-0.00287		0.18015
-0.155		-0.00284		-0.00281		0.18226
-0.1503		-0.0029		-0.00287		0.18082
-0.14499		-0.00287		-0.00287		0.18149
-0.13919		-0.00296		-0.0029		0.17954
-0.13285		-0.0029		-0.00287		0.18204
-0.12601		-0.0029		-0.0029		0.18564
-0.11875		-0.00281		-0.00281		0.17881
-0.11118		-0.00281		-0.00284		0.18342
-0.10324		-0.00281		-0.0029		0.18378
-0.09497		-0.00278		-0.00284		0.18461
-0.08673		-0.00287		-0.00278		0.18265
-0.07834		-0.00287		-0.00284		0.18216
-0.06989		-0.00284		-0.00287		0.18094
-0.06168		-0.00287		-0.00287		0.18491
-0.05371		-0.00287		-0.00284		0.17783
-0.04599		-0.0029		-0.00275		0.1778
-0.03876		-0.00287		-0.00281		0.18589
-0.03189		-0.0029		-0.00284		0.17548
-0.02561		-0.00284		-0.00278		0.18342
-0.02005		-0.00287		-0.00281		0.18055
-0.01529		-0.0029		-0.00287		0.18149
-0.01135		-0.0029		-0.00284		0.18107
-0.00815		-0.00287		-0.00284		0.18372
-0.00592		-0.00293		-0.00281		0.18387
-0.00452		-0.00287		-0.00287		0.18027
-0.0043		-0.00287		-0.00287		0.18274
-0.00497		-0.00287		-0.00287		0.18033
-0.00674		-0.00284		-0.00278		0.18192
-0.00934		-0.00296		-0.00287		0.17972
-0.01297		-0.00287		-0.00281		0.1814
-0.01761		-0.00293		-0.00284		0.18039
-0.02298		-0.00287		-0.00287		0.18168
-0.02948		-0.0029		-0.00284		0.18036
-0.03653		-0.00287		-0.00287		0.18159
-0.04434		-0.00278		-0.00284		0.17997
-0.05277		-0.00287		-0.00293		0.18256
-0.06177		-0.00281		-0.0029		0.18091
-0.07117		-0.00287		-0.0029		0.18119
-0.08087		-0.00284		-0.0029		0.19028
-0.09088		-0.00284		-0.0029		0.16697
-0.10096		-0.0029		-0.00287		0.1803
-0.11115		-0.00287		-0.0029		0.18445
-0.12122		-0.00281		-0.00296		0.17985
-0.13105		-0.00284		-0.00287		0.18613
-0.14078		-0.00284		-0.0029		0.17866
-0.14994		-0.00284		-0.00287		0.18339
-0.15867		-0.00284		-0.00293		0.17933
-0.16684		-0.00281		-0.00293		0.18253
-0.17444		-0.00293		-0.00293		0.17985
-0.18143		-0.00299		-0.00293		0.18165
-0.18754		-0.0029		-0.00296		0.18024
-0.19303		-0.0029		-0.0029		0.18058
-0.19761		-0.00287		-0.00287		0.18009
-0.20133		-0.0029		-0.00287		0.18131
-0.20423		-0.00293		-0.00287		0.17997
-0.20627		-0.0029		-0.0029		0.18134
-0.20753		-0.0029		-0.0029		0.18027
-0.20789		-0.00296		-0.00284		0.18064
-0.20743		-0.0029		-0.00287		0.18073
-0.20621		-0.00287		-0.0029		0.18009
-0.2042		-0.00287		-0.00293		0.18046
-0.20151		-0.00287		-0.00284		0.18021
-0.1981		-0.0029		-0.0029		0.18024
-0.19419		-0.00284		-0.00296		0.1778
-0.18979		-0.00293		-0.0029		0.18143
-0.18473		-0.00287		-0.00284		0.1789
-0.17927		-0.00293		-0.00287		0.17743
-0.1735		-0.00287		-0.0029		0.18082
-0.16758		-0.0029		-0.00284		0.18039
-0.16129		-0.00287		-0.00287		0.18058
-0.15482		-0.00284		-0.00287		0.17936
-0.14826		-0.00287		-0.0029		0.17765
-0.14173		-0.00281		-0.00287		0.18146
-0.13514		-0.00281		-0.00296		0.17936
-0.12857		-0.00287		-0.00284		0.1811
-0.12201		-0.00293		-0.00293		0.17948
-0.1157		-0.0029		-0.00281		0.17939
-0.10962		-0.0029		-0.00287		0.17811
-0.10364		-0.00296		-0.00281		0.17902
-0.09793		-0.0029		-0.0029		0.17566
-0.0925		-0.00287		-0.0029		0.17747
-0.08731		-0.00293		-0.00287		0.17472
-0.08246		-0.00287		-0.00293		0.17454
-0.07788		-0.00293		-0.00293		0.17405
-0.07355		-0.00287		-0.00293		0.17493
-0.0694		-0.0029		-0.00293		0.17676
-0.06549		-0.0029		-0.0029		0.17655
-0.06177		-0.00284		-0.00299		0.17707
-0.05811		-0.0029		-0.00284		0.17512
-0.05475		-0.00281		-0.00284		0.1803
-0.05139		-0.00284		-0.0029		0.17402
-0.04816		-0.00293		-0.00275		0.17573
-0.04505		-0.00287		-0.00281		0.16794
-0.04209		-0.00284		-0.00284		0.17124
-0.03916		-0.00284		-0.00287		0.17573
-0.03653		-0.00281		-0.00281		0.16605
-0.03406		-0.00278		-0.00281		0.16272
-0.03183		-0.00287		-0.00284		0.16785
-0.02991		-0.00284		-0.00281		0.176
-0.02826		-0.00287		-0.00281		0.1717
-0.02686		-0.00284		-0.00293		0.16843
-0.02573		-0.00284		-0.00284		0.16855
-0.02475		-0.00284		-0.0029		0.17554
-0.02402		-0.00278		-0.00284		0.17048
-0.02341		-0.00278		-0.0029		0.16846
-0.02283		-0.00293		-0.00284		0.1655
-0.02231		-0.00284		-0.00281		0.16779
-0.02164		-0.00284		-0.00284		0.17078
-0.02109		-0.00281		-0.00284		0.15244
-0.02039		-0.00278		-0.00293		0.16382
-0.01965		-0.00278		-0.00293		0.16102
-0.01877		-0.00284		-0.0029		0.15098
-0.01779		-0.00281		-0.0029		0.16214
-0.01666		-0.00287		-0.0029		0.14786
-0.01535		-0.00281		-0.00296		0.15696
-0.01395		-0.0029		-0.00287		0.16358
-0.01254		-0.0029		-0.0029		0.15479
-0.01086		-0.00284		-0.00287		0.15442
-0.00916		-0.00284		-0.0029		0.14722
-0.00735		-0.00284		-0.0029		0.15082
-0.0054		-0.00287		-0.0029		0.14844
-0.00357		-0.00284		-0.00287		0.15021
-0.00165		-0.00281		-0.00293		0.14887
0.00021363		-0.00281		-0.00284		0.15015
0.00204		-0.00287		-0.00284		0.14896
0.00372		-0.00287		-0.0029		0.14985
0.00516		-0.00293		-0.0029		0.14905
0.00644		-0.00284		-0.00287		0.14975
0.00745		-0.00284		-0.00281		0.14881
0.00818		-0.00284		-0.00281		0.14939
0.00864		-0.00281		-0.00287		0.15574
0.00867		-0.00287		-0.00287		0.14737
0.00839		-0.00287		-0.0029		0.14863
0.00784		-0.00296		-0.0029		0.14963
0.00674		-0.00281		-0.00287		0.14856
0.00552		-0.00284		-0.0029		0.15012
0.00403		-0.00287		-0.00293		0.14856
0.00214		-0.00281		-0.00293		0.14893
0.000152593		-0.00281		-0.00287		0.14863
-0.00198		-0.0029		-0.0029		0.14899
-0.00424		-0.00287		-0.00287		0.14679
-0.00653		-0.00287		-0.00287		0.14389
-0.00885		-0.00287		-0.00284		0.14402
-0.01093		-0.00284		-0.0029		0.14963
-0.01279		-0.00284		-0.00281		0.14887
-0.01465		-0.00287		-0.0029		0.14234
-0.01599		-0.0029		-0.00293		0.14743
-0.01706		-0.00281		-0.00278		0.14554
-0.01758		-0.00287		-0.00287		0.14866
-0.0177		-0.00281		-0.00287		0.13932
-0.01724		-0.00284		-0.00281		0.13858
-0.01611		-0.00284		-0.00293		0.14158
-0.0145		-0.00287		-0.00287		0.13944
-0.0123		-0.00287		-0.00287		0.14057
-0.0094		-0.00287		-0.0029		0.13501
-0.00613		-0.00284		-0.0029		0.142
-0.00235		-0.00281		-0.00284		0.13977
0.00204		-0.00284		-0.00284		0.13984
0.00665		-0.00278		-0.00296		0.14148
0.01163		-0.00287		-0.0029		0.13852
0.01666		-0.00284		-0.00281		0.13846
0.02194		-0.0029		-0.00287		0.13797
0.0271		-0.00287		-0.00287		0.13538
0.03207		-0.00284		-0.00287		0.13575
0.03671		-0.0029		-0.00284		0.13462
0.04099		-0.00287		-0.00284		0.12824
0.04477		-0.00284		-0.00293		0.13761
0.04776		-0.00287		-0.00278		0.13056
0.04999		-0.00284		-0.00287		0.13541
0.05133		-0.00284		-0.00293		0.13807
0.05161		-0.00284		-0.00284		0.12549
0.05075		-0.00284		-0.00293		0.12885
0.04883		-0.0029		-0.00287		0.12711
0.04556		-0.00287		-0.00296		0.12796
0.04135		-0.00287		-0.00287		0.12745
0.03565		-0.00281		-0.0029		0.12738
0.02872		-0.00281		-0.00287		0.12796
0.02069		-0.00287		-0.00296		0.12748
0.01141		-0.00284		-0.00293		0.1283
0.00131		-0.00275		-0.0029		0.1265
-0.00989		-0.00287		-0.00293		0.12995
-0.02191		-0.00281		-0.0029		0.13385
-0.03482		-0.00272		-0.0029		0.12616
-0.04816		-0.00293		-0.0029		0.12815
-0.06192		-0.0029		-0.00293		0.12674
-0.07587		-0.00278		-0.00293		0.12754
-0.08994		-0.00287		-0.00287		0.12723
-0.10382		-0.00287		-0.0029		0.12803
-0.11747		-0.00287		-0.00293		0.12705
-0.13065		-0.00287		-0.00293		0.1276
-0.14316		-0.00287		-0.00293		0.12677
-0.155		-0.00284		-0.0029		0.12708
-0.16575		-0.0029		-0.00287		0.12662
-0.17548		-0.00281		-0.00293		0.12726
-0.18406		-0.0029		-0.0029		0.1269
-0.19141		-0.00275		-0.00287		0.12726
-0.19742		-0.00284		-0.00287		0.12668
-0.20197		-0.00284		-0.0029		0.12723
-0.20515		-0.00275		-0.0029		0.12687
-0.2071		-0.00284		-0.00287		0.12705
-0.20759		-0.0029		-0.00293		0.12717
-0.20673		-0.00284		-0.0029		0.12699
-0.20466		-0.00284		-0.00287		0.12638
-0.20145		-0.00284		-0.0029		0.11863
-0.19715		-0.00281		-0.0029		0.12479
-0.19184		-0.00287		-0.00293		0.12363
-0.18595		-0.00287		-0.00284		0.12613
-0.1793		-0.00293		-0.00287		0.1272
-0.17212		-0.00281		-0.00287		0.12717
-0.16471		-0.00284		-0.00287		0.11924
-0.15702		-0.00287		-0.00284		0.12754
-0.14951		-0.00284		-0.00281		0.12537
-0.14203		-0.00287		-0.00293		0.12976
-0.13477		-0.00278		-0.00284		0.11795
-0.12809		-0.00281		-0.00287		0.11908
-0.12183		-0.00287		-0.00293		0.12369
-0.11628		-0.00287		-0.00284		0.11438
-0.11148		-0.00287		-0.00293		0.12
-0.10749		-0.00284		-0.00284		0.1157
-0.10437		-0.00284		-0.00275		0.11637
-0.10227		-0.00281		-0.00284		0.11972
-0.10092		-0.00284		-0.00287		0.12098
-0.10059		-0.00284		-0.00278		0.11045
-0.10108		-0.00275		-0.00296		0.11802
-0.10242		-0.00281		-0.00278		0.11832
-0.10462		-0.00287		-0.00275		0.11594
-0.10752		-0.00281		-0.00275		0.10996
-0.11106		-0.0029		-0.00296		0.11826
-0.11521		-0.00278		-0.00278		0.11203
-0.11969		-0.00284		-0.00281		0.11377
-0.12449		-0.00281		-0.00284		0.11097
-0.12955		-0.00275		-0.00284		0.11093
-0.13459		-0.0029		-0.00287		0.11231
-0.13977		-0.00281		-0.00281		0.11008
-0.14472		-0.00287		-0.00284		0.112
-0.14951		-0.00287		-0.00287		0.10743
-0.15394		-0.00281		-0.00284		0.11567
-0.15799		-0.00284		-0.00278		0.11332
-0.1615		-0.00272		-0.00287		0.11414
-0.16443		-0.00281		-0.00287		0.10593
-0.16684		-0.00284		-0.00287		0.10562
-0.16865		-0.0029		-0.00272		0.10715
-0.16968		-0.00287		-0.00278		0.10797
-0.17011		-0.00284		-0.00284		0.11042
-0.16984		-0.00281		-0.00281		0.11109
-0.16892		-0.0029		-0.00281		0.1095
-0.16733		-0.00287		-0.00284		0.10913
-0.16514		-0.00275		-0.00281		0.10575
-0.16233		-0.0029		-0.00275		0.10611
-0.15891		-0.00293		-0.00281		0.10572
-0.15525		-0.00281		-0.00278		0.10739
-0.15091		-0.00275		-0.00275		0.10877
-0.14628		-0.00281		-0.00287		0.10865
-0.14121		-0.00287		-0.00281		0.10681
-0.13599		-0.00278		-0.00287		0.1052
-0.1305		-0.00281		-0.00281		0.10605
-0.12488		-0.00275		-0.00281		0.11148
-0.11902		-0.0029		-0.00284		0.10862
-0.11301		-0.00287		-0.00284		0.10413
-0.107		-0.00278		-0.00284		0.10706
-0.10102		-0.0029		-0.00284		0.10471
-0.09494		-0.00284		-0.00287		0.10663
-0.08881		-0.00284		-0.00284		0.10477
-0.0828		-0.00281		-0.0029		0.1066
-0.07669		-0.00287		-0.00284		0.1048
-0.07059		-0.00284		-0.00287		0.1066
-0.06452		-0.00287		-0.00284		0.10489
-0.05857		-0.00287		-0.00284		0.10666
-0.05243		-0.0029		-0.00281		0.10501
-0.04645		-0.00293		-0.00284		0.10614
-0.04041		-0.00284		-0.00281		0.10535
-0.03452		-0.00287		-0.00284		0.10556
-0.02853		-0.00287		-0.00281		0.11579
-0.02249		-0.00287		-0.00281		0.1077
-0.01648		-0.00284		-0.00287		0.10446
-0.0105		-0.00287		-0.00287		0.10608
-0.00464		-0.00287		-0.0029		0.10532
0.00101		-0.00287		-0.00287		0.1059
0.00665		-0.00287		-0.00281		0.10501
0.01205		-0.00287		-0.00281		0.1063
0.01724		-0.00287		-0.0029		0.10532
0.02234		-0.00281		-0.0029		0.10547
0.02683		-0.0029		-0.00281		0.10562
0.03116		-0.00284		-0.0029		0.10584
0.03507		-0.00287		-0.00275		0.10538
0.03848		-0.00284		-0.00281		0.10575
0.04132		-0.0029		-0.00278		0.10559
0.04361		-0.00284		-0.00278		0.10523
0.0452		-0.0029		-0.00272		0.10544
0.04617		-0.0029		-0.00272		0.10517
0.04642		-0.00284		-0.00287		0.10578
0.04596		-0.00284		-0.00278		0.10523
0.0448		-0.00287		-0.00287		0.10614
0.04273		-0.00278		-0.00278		0.10541
0.04001		-0.00281		-0.00275		0.10584
0.03647		-0.00281		-0.00278		0.10511
0.03232		-0.00272		-0.00281		0.10569
0.02734		-0.00284		-0.00272		0.10501
0.02179		-0.00284		-0.00272		0.10526
0.01566		-0.00278		-0.00272		0.10477
0.00897		-0.00284		-0.00275		0.10538
0.00201		-0.00287		-0.00272		0.10498
-0.00555		-0.00281		-0.00278		0.10523
-0.01325		-0.00278		-0.00275		0.10492
-0.02121		-0.00284		-0.00269		0.10529
-0.02927		-0.0029		-0.00284		0.10501
-0.03742		-0.00275		-0.00278		0.10541
-0.04529		-0.00275		-0.00281		0.10492
-0.05316		-0.00275		-0.00278		0.10547
-0.06082		-0.00281		-0.00278		0.10465
-0.06793		-0.00275		-0.00278		0.10562
-0.0748		-0.00281		-0.00278		0.10312
-0.08112		-0.00275		-0.00284		0.09519
-0.08686		-0.00278		-0.00281		0.10535
-0.09204		-0.00278		-0.00281		0.10071
-0.09656		-0.00278		-0.00284		0.09781
-0.10034		-0.00275		-0.00284		0.10514
-0.10355		-0.00281		-0.00281		0.10282
-0.10608		-0.00287		-0.00281		0.10038
-0.10782		-0.00272		-0.0029		0.10376
-0.10892		-0.00284		-0.00284		0.10532
-0.10941		-0.00281		-0.00287		0.1052
-0.10932		-0.00275		-0.00293		0.10511
-0.10868		-0.00278		-0.00287		0.10196
-0.10752		-0.00278		-0.00287		0.10413
-0.10593		-0.00278		-0.0029		0.10416
-0.10382		-0.00281		-0.00284		0.09873
-0.10154		-0.00272		-0.00293		0.10202
-0.09906		-0.00272		-0.00284		0.10034
-0.09629		-0.00278		-0.00284		0.10132
-0.09339		-0.00284		-0.00293		0.1012
-0.09052		-0.00284		-0.00281		0.09577
-0.08756		-0.00281		-0.00284		0.10456
-0.08466		-0.00281		-0.00278		0.10065
-0.08185		-0.00287		-0.00278		0.0998
-0.07923		-0.0029		-0.00284		0.0972
-0.07685		-0.00281		-0.00281		0.09296
-0.07462		-0.0029		-0.00287		0.0965
-0.07263		-0.00287		-0.00284		0.09818
-0.07096		-0.00284		-0.00287		0.0969
-0.06952		-0.00272		-0.00284		0.09723
-0.0683		-0.00287		-0.00281		0.09561
-0.06745		-0.00287		-0.00287		0.09351
-0.06681		-0.00284		-0.00287		0.09467
-0.0665		-0.00284		-0.00287		0.09363
-0.06629		-0.00281		-0.00281		0.09455
-0.06647		-0.00284		-0.00284		0.09391
-0.06684		-0.00278		-0.00281		0.09461
-0.06742		-0.00284		-0.00287		0.09397
-0.06812		-0.00278		-0.00287		0.09439
-0.06897		-0.00296		-0.00281		0.09397
-0.0701		-0.0029		-0.00284		0.09436
-0.07132		-0.00287		-0.00293		0.09427
-0.07257		-0.0029		-0.00278		0.09427
-0.07407		-0.0029		-0.0029		0.094
-0.07562		-0.00293		-0.00293		0.09406
-0.07724		-0.00284		-0.00293		0.09412
-0.07904		-0.00293		-0.00287		0.09442
-0.08078		-0.00287		-0.00287		0.094
-0.08289		-0.00284		-0.00281		0.0943
-0.08499		-0.00281		-0.00281		0.09387
-0.08731		-0.0029		-0.00281		0.09412
-0.08975		-0.00287		-0.00284		0.09363
-0.09247		-0.00299		-0.00287		0.09403
-0.09525		-0.0029		-0.00278		0.09375
-0.09827		-0.00293		-0.00281		0.0936
-0.10157		-0.00293		-0.00281		0.0932
-0.10495		-0.0029		-0.00281		0.09369
-0.10874		-0.00287		-0.00287		0.09357
-0.11264		-0.0029		-0.00287		0.09381
-0.1167		-0.00293		-0.00284		0.09391
-0.12107		-0.00287		-0.00284		0.09442
-0.12561		-0.00293		-0.00293		0.09207
-0.13034		-0.00281		-0.00284		0.0936
-0.13529		-0.00293		-0.0029		0.09128
-0.14032		-0.0029		-0.00287		0.08338
-0.14551		-0.00287		-0.00284		0.09427
-0.1507		-0.00293		-0.00287		0.09238
-0.15604		-0.00296		-0.0029		0.0929
-0.16123		-0.00281		-0.00287		0.09101
-0.16657		-0.00281		-0.0029		0.08802
-0.17173		-0.0029		-0.00287		0.08823
-0.1767		-0.00284		-0.00287		0.08496
-0.18149		-0.00284		-0.00287		0.08594
-0.18604		-0.0029		-0.00287		0.08951
-0.19037		-0.00296		-0.0029		0.08301
-0.19443		-0.00296		-0.00284		0.08527
-0.198		-0.0029		-0.00287		0.08283
-0.20127		-0.00284		-0.00278		0.0791
-0.20411		-0.00287		-0.00287		0.08249
-0.20646		-0.00299		-0.00287		0.07254
-0.20835		-0.00287		-0.00293		0.0726
-0.20975		-0.00284		-0.00284		0.07538
-0.21061		-0.00293		-0.00284		0.07501
-0.21107		-0.0029		-0.0029		0.08014
-0.21091		-0.0029		-0.00284		0.08811
-0.21021		-0.00293		-0.0029		0.082
-0.20905		-0.00293		-0.00284		0.08478
-0.20731		-0.0029		-0.00287		0.07361
-0.2053		-0.00281		-0.00287		0.07468
-0.20252		-0.00296		-0.00287		0.07831
-0.19959		-0.00284		-0.0029		0.06983
-0.1962		-0.00284		-0.00287		0.0792
-0.19239		-0.00275		-0.0029		0.07755
-0.18821		-0.00278		-0.00293		0.07788
-0.18369		-0.00287		-0.00287		0.07907
-0.17893		-0.00275		-0.0029		0.07276
-0.17392		-0.00278		-0.00293		0.07645
-0.16874		-0.00287		-0.00287		0.07889
-0.1633		-0.00278		-0.00293		0.07477
-0.15769		-0.00287		-0.00287		0.07321
-0.15195		-0.00281		-0.00287		0.07266
-0.14615		-0.00284		-0.0029		0.073
-0.14026		-0.00287		-0.00287		0.07279
-0.13428		-0.00284		-0.00278		0.07288
-0.12818		-0.00281		-0.00287		0.07297
-0.12223		-0.00287		-0.0029		0.07221
-0.11618		-0.00287		-0.0029		0.06708
-0.11029		-0.00284		-0.00293		0.06507
-0.1044		-0.00287		-0.0029		0.06647
-0.09857		-0.0029		-0.00293		0.06311
-0.0929		-0.0029		-0.00287		0.06278
-0.08734		-0.00275		-0.0029		0.06598
-0.08191		-0.00281		-0.00287		0.06171
-0.07675		-0.00287		-0.0029		0.06247
-0.07172		-0.00281		-0.00287		0.06253
-0.06687		-0.00287		-0.00284		0.06223
-0.06232		-0.0029		-0.00281		0.06217
-0.05792		-0.0029		-0.00287		0.06143
-0.0539		-0.0029		-0.00278		0.06244
-0.05011		-0.00293		-0.00284		0.06119
-0.04669		-0.0029		-0.00287		0.06262
-0.04361		-0.0029		-0.00284		0.06104
-0.0408		-0.00284		-0.00287		0.06235
-0.03854		-0.0029		-0.0029		0.06128
-0.03656		-0.0029		-0.00287		0.06253
-0.03497		-0.0029		-0.00287		0.06046
-0.03388		-0.00293		-0.00287		0.06305
-0.03305		-0.00281		-0.00284		0.05994
-0.03269		-0.0029		-0.00284		0.06507
-0.03259		-0.00296		-0.0029		0.06616
-0.03281		-0.0029		-0.00287		0.05481
-0.03339		-0.0029		-0.00287		0.05969
-0.0343		-0.0029		-0.00287		0.05911
-0.03543		-0.00287		-0.0029		0.06253
-0.0369		-0.0029		-0.00296		0.06104
-0.03861		-0.00281		-0.00287		0.06223
-0.04035		-0.00284		-0.00281		0.05072
-0.0423		-0.00287		-0.0029		0.05997
-0.04425		-0.00284		-0.00293		0.06162
-0.0463		-0.00281		-0.00296		0.05707
-0.04825		-0.00284		-0.0029		0.06262
-0.05014		-0.00287		-0.00299		0.06021
-0.05191		-0.00281		-0.0029		0.06238
-0.05347		-0.00287		-0.00287		0.06058
-0.05502		-0.00296		-0.0029		0.06192
-0.05606		-0.00287		-0.00287		0.06101
-0.05704		-0.00287		-0.0029		0.06177
-0.05771		-0.00281		-0.0029		0.05966
-0.05808		-0.0029		-0.0029		0.05625
-0.05826		-0.00287		-0.00287		0.05206
-0.05826		-0.00287		-0.00293		0.05927
-0.05799		-0.00287		-0.00287		0.05097
-0.05756		-0.0029		-0.00293		0.05655
-0.05686		-0.0029		-0.00287		0.05115
-0.05582		-0.00287		-0.00287		0.04685
-0.05496		-0.00281		-0.00293		0.05185
-0.05387		-0.00293		-0.00293		0.04871
-0.05264		-0.00287		-0.00284		0.04819
-0.05158		-0.0029		-0.00293		0.04666
-0.05042		-0.00287		-0.0029		0.05042
-0.04953		-0.00284		-0.00293		0.04752
-0.0488		-0.00296		-0.00287		0.04633
-0.04828		-0.00284		-0.0029		0.04904
-0.04804		-0.00287		-0.00287		0.05026
-0.04822		-0.00293		-0.0029		0.04398
-0.04877		-0.00293		-0.00287		0.04749
-0.04962		-0.0029		-0.00284		0.04303
-0.05087		-0.00293		-0.00281		0.04138
-0.05243		-0.0029		-0.00293		0.04309
-0.05438		-0.00293		-0.00287		0.04093
-0.05646		-0.0029		-0.00287		0.04602
-0.05896		-0.00281		-0.00281		0.04852
-0.06162		-0.00293		-0.00284		0.04178
-0.06442		-0.00296		-0.00284		0.04022
-0.06748		-0.0029		-0.00275		0.03989
-0.07059		-0.00284		-0.00284		0.04019
-0.07379		-0.0029		-0.00293		0.04004
-0.07694		-0.0029		-0.00287		0.0401
-0.08014		-0.0029		-0.00281		0.0401
-0.08304		-0.00293		-0.0029		0.04038
-0.08573		-0.00293		-0.00278		0.03934
-0.08795		-0.00293		-0.0029		0.04041
-0.0896		-0.00296		-0.00284		0.03861
-0.09085		-0.00296		-0.0029		0.0365
-0.09128		-0.0029		-0.00284		0.04068
-0.0911		-0.00296		-0.00287		0.03919
-0.09012		-0.0029		-0.00296		0.03989
-0.08841		-0.0029		-0.00287		0.03983
-0.08597		-0.00293		-0.0029		0.0394
-0.08298		-0.00296		-0.00287		0.0405
-0.07929		-0.00284		-0.00296		0.03784
-0.07508		-0.0029		-0.00287		0.03259
-0.07038		-0.00284		-0.0029		0.04025
-0.065		-0.0029		-0.00284		0.03974
-0.05918		-0.00287		-0.00296		0.03684
-0.05298		-0.0029		-0.0029		0.03558
-0.04621		-0.00293		-0.0029		0.03641
-0.03894		-0.0029		-0.00293		0.03565
-0.03122		-0.0029		-0.00287		0.02609
-0.02301		-0.00293		-0.00293		0.02915
-0.01483		-0.00293		-0.00293		0.02954
-0.00626		-0.00281		-0.00287		0.02524
0.00226		-0.0029		-0.00284		0.02826
0.01062		-0.0029		-0.00287		0.02676
0.01871		-0.00284		-0.0029		0.02582
0.02615		-0.00281		-0.00284		0.02661
0.03284		-0.00281		-0.00284		0.02692
0.03879		-0.00281		-0.00287		0.02133
0.04382		-0.00278		-0.00293		0.02289
0.04785		-0.00287		-0.00284		0.02417
0.05121		-0.00284		-0.00287		0.02075
0.0538		-0.00281		-0.00284		0.01959
0.0556		-0.00278		-0.00287		0.01672
0.05701		-0.00287		-0.00287		0.02475
0.05811		-0.00275		-0.00281		0.02127
0.05905		-0.00287		-0.00284		0.01669
0.05985		-0.00281		-0.00281		0.02493
0.06079		-0.00278		-0.00287		0.02057
0.0618		-0.00278		-0.00284		0.01743
0.06314		-0.00281		-0.00284		0.0188
0.06476		-0.00287		-0.00284		0.01764
0.06647		-0.00284		-0.00281		0.01877
0.06867		-0.00281		-0.00275		0.01746
0.07105		-0.0029		-0.00287		0.01849
0.07389		-0.00281		-0.00278		0.01764
0.07706		-0.00278		-0.00284		0.01862
0.08066		-0.00284		-0.0029		0.01773
0.0846		-0.00287		-0.00287		0.01825
0.08887		-0.00287		-0.00284		0.01779
0.09351		-0.00284		-0.00278		0.01837
0.09851		-0.00284		-0.0029		0.01712
0.10352		-0.00287		-0.00287		0.01804
0.10868		-0.00284		-0.0029		0.01718
0.11383		-0.00287		-0.00284		0.01801
0.11866		-0.0029		-0.00278		0.01715
0.12305		-0.00281		-0.0029		0.01843
0.12699		-0.00284		-0.0029		0.01709
0.13013		-0.00284		-0.00287		0.01804
0.13251		-0.00281		-0.00284		0.01596
0.13373		-0.00281		-0.00287		0.01318
0.13392		-0.00281		-0.00284		0.01566
0.13288		-0.00281		-0.0029		0.01355
0.13059		-0.00281		-0.00287		0.01727
0.12705		-0.00281		-0.00284		0.01291
0.12223		-0.00287		-0.0029		0.00641
0.11603		-0.00278		-0.0029		0.00754
0.10846		-0.00281		-0.0029		0.00714
0.09964		-0.00287		-0.00287		0.00705
0.08957		-0.00281		-0.0029		0.00772
0.07855		-0.00287		-0.00287		0.0061
0.06619		-0.00278		-0.00287		0.01297
0.05316		-0.00278		-0.0029		0.0094
0.03937		-0.00281		-0.00287		0.00906
0.02509		-0.00287		-0.00284		0.00891
0.01041		-0.00275		-0.00284		0.00626
-0.00415		-0.00287		-0.00284		0.00757
-0.01862		-0.00284		-0.00284		0.0065
-0.03278		-0.00284		-0.00281		0.0072
-0.0463		-0.00278		-0.00284		0.00684
-0.0589		-0.00281		-0.00287		0.00644
-0.07041		-0.00281		-0.00287		0.00711
-0.08072		-0.00284		-0.00278		0.00577
-0.08945		-0.0029		-0.00281		0.01004
-0.09677		-0.00278		-0.00284		0.00653
-0.10236		-0.00281		-0.00275		0.00589
-0.10608		-0.00281		-0.00284		0.00635
-0.10794		-0.00284		-0.00287		0.0062
-0.10794		-0.00278		-0.00287		0.00589
-0.10584		-0.00284		-0.00284		0.00586
-0.10205		-0.00281		-0.00284		0.00497
-0.09638		-0.00281		-0.00287		0.00607
-0.08893		-0.00287		-0.00281		0.00534
-0.07978		-0.00278		-0.00284		0.00616
-0.06912		-0.00284		-0.00287		0.00565
-0.05734		-0.00284		-0.00284		0.00452
-0.04431		-0.00275		-0.00284		0.00632
-0.03043		-0.00284		-0.00284		0.00479
-0.01593		-0.00281		-0.00284		0.00604
-0.0011		-0.00272		-0.00284		0.00558
0.01386		-0.00284		-0.00284		0.00217
0.02878		-0.00281		-0.00281		0.00632
0.04318		-0.00287		-0.00281		0.00192
0.05731		-0.00281		-0.00287		0.00266
0.07044		-0.00287		-0.00287		0.00504
0.08267		-0.00284		-0.00281		-0.00571
0.09369		-0.00278		-0.00284		-0.00375
0.1034		-0.00281		-0.00284		-0.00665
0.11161		-0.00275		-0.00287		-0.00479
0.11826		-0.00287		-0.00284		-0.00674
0.12339		-0.00281		-0.00284		-0.00284
0.12659		-0.00278		-0.00278		-0.01782
0.12821		-0.00281		-0.00281		0.01852
0.12812		-0.0029		-0.00287		-0.000457778
0.12629		-0.00278		-0.00275		-0.01865
0.12287		-0.00287		-0.00287		0
0.11792		-0.00284		-0.00275		-0.00864
0.11151		-0.0029		-0.00275		-0.00574
0.10382		-0.00287		-0.00278		-0.00302
0.09503		-0.0029		-0.00281		-0.0015
0.08524		-0.00287		-0.00281		-0.01398
0.07462		-0.00284		-0.00284		0.00629
0.06348		-0.00284		-0.00281		-0.00461
0.05173		-0.00269		-0.00281		-0.00781
0.0397		-0.00278		-0.00284		-0.00723
0.02734		-0.00284		-0.00281		-0.0014
0.01508		-0.00278		-0.00281		-0.00418
0.00302		-0.00287		-0.00287		-0.00864
-0.00891		-0.00284		-0.00281		-0.00659
-0.02048		-0.00278		-0.00281		-0.0072
-0.03146		-0.00275		-0.00284		-0.00546
-0.04196		-0.00284		-0.00287		-0.00891
-0.05188		-0.00278		-0.0029		-0.00632
-0.06107		-0.00281		-0.00287		-0.00681
-0.06949		-0.00284		-0.00284		-0.01047
-0.07718		-0.00278		-0.00281		-0.00415
-0.08405		-0.00275		-0.00287		-0.01486
-0.09015		-0.00278		-0.00287		-0.00638
-0.09552		-0.00281		-0.00284		-0.00244
-0.10004		-0.00278		-0.00281		-0.01224
-0.10389		-0.00278		-0.00287		-0.00623
-0.10709		-0.00281		-0.00287		-0.00778
-0.10953		-0.00281		-0.00278		-0.00705
-0.1113		-0.00278		-0.00278		-0.00885
-0.11252		-0.00281		-0.00278		-0.00687
-0.11301		-0.00284		-0.00272		-0.00903
-0.11301		-0.00287		-0.00278		-0.00699
-0.11231		-0.00284		-0.00275		-0.00903
-0.11118		-0.00278		-0.00284		-0.00693
-0.10941		-0.00287		-0.00275		-0.00934
-0.107		-0.00284		-0.00281		-0.00705
-0.10416		-0.00272		-0.00278		-0.00876
-0.10059		-0.00287		-0.00281		-0.00827
-0.09653		-0.00278		-0.00281		-0.01035
-0.0918		-0.00281		-0.00284		-0.00577
-0.08658		-0.00293		-0.00287		-0.01105
-0.08075		-0.00287		-0.00287		-0.00443
-0.07425		-0.00281		-0.00287		-0.00882
-0.06729		-0.00281		-0.00275		-0.00989
-0.05963		-0.00284		-0.00278		-0.0072
-0.05155		-0.00281		-0.00281		-0.0108
-0.04294		-0.00287		-0.00284		-0.0047
-0.03363		-0.00287		-0.00287		-0.01227
-0.02414		-0.00287		-0.00278		-0.00586
-0.01422		-0.00293		-0.00272		-0.01352
-0.00418		-0.0029		-0.00278		-0.0076
0.00604		-0.00278		-0.00278		-0.0098
0.0163		-0.0029		-0.00281		-0.01025
0.02646		-0.00287		-0.00284		-0.01059
0.03647		-0.00287		-0.00278		-0.01028
0.04599		-0.00281		-0.00275		-0.00693
0.05506		-0.0029		-0.00284		-0.01093
0.06339		-0.00278		-0.00281		-0.00684
0.07102		-0.00278		-0.00287		-0.0069
0.0777		-0.00275		-0.00284		-0.01526
0.08322		-0.00281		-0.00281		-0.00995
0.08759		-0.00287		-0.00284		-0.0058
0.09073		-0.00275		-0.00281		-0.00946
0.09232		-0.00278		-0.00287		-0.00684
0.09247		-0.00278		-0.00281		-0.00906
0.0911		-0.00281		-0.00284		-0.00684
0.08814		-0.00281		-0.00272		-0.00888
0.08359		-0.00281		-0.00278		-0.01114
0.07749		-0.00281		-0.00278		-0.00833
0.06983		-0.00278		-0.00281		-0.0108
0.06095		-0.00278		-0.00275		-0.01032
0.05063		-0.00272		-0.00278		-0.01172
0.03916		-0.00275		-0.00278		-0.01099
0.02667		-0.00281		-0.00281		-0.01346
0.0134		-0.00278		-0.00278		-0.00986
-0.000518815		-0.00284		-0.00278		-0.00806
-0.01498		-0.00281		-0.00287		-0.0094
-0.02963		-0.00284		-0.00284		-0.00821
-0.04425		-0.00281		-0.00275		-0.00699
-0.05875		-0.00281		-0.00278		-0.01205
-0.0727		-0.00278		-0.00275		-0.01068
-0.08603		-0.00287		-0.00278		-0.00769
-0.09851		-0.00284		-0.0029		-0.02521
-0.10993		-0.00281		-0.00275		0.000488296
-0.12009		-0.00284		-0.00287		-0.00464
-0.1287		-0.00278		-0.00299		-0.01474
-0.13593		-0.00278		-0.00278		-0.00885
-0.14145		-0.00287		-0.00287		-0.00836
-0.1453		-0.00275		-0.00284		-0.00714
-0.1474		-0.00275		-0.00293		-0.01096
-0.1478		-0.00287		-0.00287		-0.00656
-0.14628		-0.00281		-0.00287		-0.00931
-0.14341		-0.00275		-0.00284		-0.00598
-0.13883		-0.00287		-0.00287		-0.01251
-0.13282		-0.00281		-0.00284		-0.01181
-0.12552		-0.00278		-0.00281		-0.00858
-0.11719		-0.00287		-0.00281		-0.01245
-0.10797		-0.0029		-0.00284		-0.01077
-0.09787		-0.0029		-0.00281		-0.00851
-0.08741		-0.00284		-0.00281		-0.0116
-0.07666		-0.00284		-0.00281		-0.00888
-0.06586		-0.00275		-0.0029		-0.0097
-0.05509		-0.00281		-0.00275		-0.00876
-0.04495		-0.00272		-0.00278		-0.00842
-0.03516		-0.00275		-0.00287		-0.00732
-0.02625		-0.00272		-0.00284		-0.00909
-0.01819		-0.00281		-0.00284		-0.009
-0.0112		-0.0029		-0.00278		-0.00864
-0.0054		-0.00287		-0.00293		-0.01267
-0.000762963		-0.00287		-0.00287		-0.00678
0.00253		-0.00278		-0.00287		-0.01459
0.00455		-0.00275		-0.00287		-0.0109
0.00534		-0.00281		-0.00284		-0.00925
0.00501		-0.00287		-0.00281		-0.01071
0.00339		-0.00272		-0.00281		-0.00992
0.000885037		-0.00284		-0.0029		-0.01529
-0.00253		-0.00281		-0.0029		-0.00678
-0.00693		-0.00275		-0.00284		-0.01129
-0.01163		-0.00293		-0.00287		-0.01105
-0.01685		-0.00281		-0.00284		-0.00888
-0.02225		-0.00284		-0.00284		-0.00931
-0.02789		-0.00272		-0.0029		-0.00717
-0.0333		-0.00281		-0.00287		-0.00894
-0.03833		-0.00281		-0.00281		-0.01138
-0.04297		-0.00278		-0.00293		-0.00763
-0.04697		-0.00278		-0.00293		-0.00809
-0.0502		-0.00284		-0.00284		-0.01099
-0.05249		-0.00284		-0.0029		-0.01044
-0.05396		-0.00284		-0.00293		-0.01068
-0.05432		-0.00278		-0.00284		-0.00702
-0.05365		-0.00284		-0.00284		-0.00977
-0.05216		-0.00284		-0.0029		-0.00876
-0.04956		-0.00281		-0.00293		-0.00726
-0.04596		-0.00284		-0.00278		-0.01093
-0.04166		-0.00281		-0.00293		-0.00952
-0.03662		-0.00287		-0.00284		-0.01059
-0.03116		-0.00284		-0.00284		-0.0094
-0.02533		-0.00284		-0.0029		-0.00705
-0.01929		-0.0029		-0.00278		-0.00858
-0.01334		-0.0029		-0.00296		-0.00754
-0.00754		-0.00278		-0.00287		-0.00821
-0.00214		-0.0029		-0.00287		-0.00772
0.00269		-0.00287		-0.00287		-0.00815
0.00674		-0.00293		-0.00287		-0.00751
0.00983		-0.00284		-0.00293		-0.00806
0.01175		-0.0029		-0.00287		-0.008
0.01251		-0.00293		-0.0029		-0.00754
0.01184		-0.00281		-0.00281		-0.0087
0.0098		-0.00281		-0.00296		-0.00952
0.00638		-0.00287		-0.00284		-0.00751
0.00134		-0.00293		-0.00284		-0.0079
-0.00504		-0.00287		-0.00287		-0.00778
-0.01285		-0.00284		-0.0029		-0.00766
-0.0221		-0.00293		-0.00284		-0.00827
-0.03241		-0.00284		-0.0029		-0.0079
-0.0437		-0.00281		-0.00293		-0.00827
-0.05597		-0.0029		-0.0029		-0.00793
-0.06882		-0.00287		-0.00287		-0.0079
-0.082		-0.0029		-0.0029		-0.00797
-0.09531		-0.0029		-0.0029		-0.0076
-0.10862		-0.00284		-0.0029		-0.00925
-0.12134		-0.00293		-0.00287		-0.00925
-0.13358		-0.00284		-0.0029		-0.00711
-0.14481		-0.00293		-0.0029		-0.00842
-0.155		-0.0029		-0.00281		-0.0094
-0.16376		-0.00293		-0.0029		-0.00809
-0.17096		-0.0029		-0.00293		-0.00748
-0.1764		-0.0029		-0.00287		-0.00809
-0.17972		-0.00287		-0.00287		-0.00754
-0.1811		-0.00284		-0.00287		-0.00818
-0.18021		-0.00287		-0.00296		-0.00769
-0.17713		-0.00278		-0.00287		-0.00793
-0.17182		-0.00293		-0.00293		-0.0079
-0.16431		-0.0029		-0.00284		-0.00787
-0.15473		-0.0029		-0.0029		-0.00638
-0.14295		-0.00287		-0.00293		-0.00937
-0.12925		-0.00296		-0.0029		-0.0083
-0.11383		-0.0029		-0.00284		-0.00659
-0.09674		-0.00296		-0.00287		-0.01035
-0.07852		-0.00281		-0.0029		-0.00336
-0.05899		-0.00287		-0.0029		-0.00525
-0.03873		-0.0029		-0.0029		-0.00952
-0.01788		-0.0029		-0.0029		-0.00681
0.00333		-0.00296		-0.00281		-0.00848
0.02445		-0.00281		-0.00284		-0.00745
0.04544		-0.00287		-0.00287		-0.00778
0.06589		-0.00296		-0.00284		-0.00772
0.08551		-0.00287		-0.00287		-0.00787
0.10419		-0.00287		-0.00287		-0.00787
0.12152		-0.00296		-0.00284		-0.00818
0.13758		-0.00293		-0.0029		-0.00787
0.15195		-0.0029		-0.00281		-0.00784
0.16459		-0.00293		-0.0029		-0.00781
0.17533		-0.00293		-0.00284		-0.00781
0.1843		-0.00281		-0.00287		-0.00803
0.19126		-0.00293		-0.00284		-0.00772
0.1962		-0.00281		-0.00293		-0.00809
0.19922		-0.00284		-0.00284		-0.0065
0.20045		-0.00293		-0.0029		-0.00793
0.19996		-0.00284		-0.0029		-0.00662
0.19758		-0.00281		-0.00287		-0.00598
0.19382		-0.00284		-0.0029		-0.00647
0.18857		-0.00287		-0.00287		-0.00641
0.18201		-0.00287		-0.0029		-0.00668
0.17444		-0.00284		-0.00284		-0.00635
0.16596		-0.00287		-0.00275		-0.00607
0.15671		-0.0029		-0.0029		-0.00665
0.14698		-0.00278		-0.00284		-0.00778
0.13666		-0.00284		-0.00278		-0.00763
0.12638		-0.00287		-0.00281		-0.00745
0.116		-0.00278		-0.00284		-0.00772
0.10575		-0.00281		-0.00293		-0.00607
0.09577		-0.00284		-0.00281		-0.00461
0.08628		-0.00287		-0.00293		-0.0051
0.07721		-0.00296		-0.00293		-0.00467
0.06879		-0.00302		-0.00287		-0.00488
0.06113		-0.0029		-0.00293		-0.00482
0.05423		-0.00287		-0.00284		-0.00497
0.04801		-0.00278		-0.00287		-0.00491
0.0427		-0.00275		-0.00287		-0.00488
0.03806		-0.00284		-0.00281		-0.00476
0.03436		-0.00272		-0.00284		-0.00482
0.03146		-0.00287		-0.00284		-0.00467
0.02902		-0.00278		-0.00284		-0.00577
0.0275		-0.00275		-0.00281		-0.00461
0.02655		-0.00284		-0.00284		-0.00491
0.02625		-0.00278		-0.00278		-0.00546
0.02637		-0.00284		-0.00275		0.00229
0.02689		-0.00278		-0.0029		0.00375
0.02789		-0.00287		-0.00278		0.00476
0.02921		-0.00278		-0.00287		0.00604
0.0307		-0.0029		-0.00284		0.00632
0.03253		-0.00275		-0.00284		0.00586
0.03436		-0.00287		-0.00278		0.00375
0.03647		-0.00287		-0.00284		0.00525
0.03858		-0.00284		-0.0029		0.00244
0.04062		-0.00287		-0.00287		0.00424
0.0426		-0.0029		-0.00287		0.00412
0.04447		-0.00281		-0.0029		0.00311
0.0463		-0.00293		-0.00287		0.00678
0.04798		-0.00275		-0.00284		0.00455
0.04932		-0.00293		-0.00284		0.00577
0.05069		-0.00272		-0.00287		0.00641
0.05164		-0.00314		-0.00278		0.00586
0.05231		-0.00235		-0.00284		0.00671
0.05274		-0.0011		-0.00281		0.00644
0.05274		-0.000824		-0.00278		0.00641
0.05249		0.00412		-0.00281		0.00626
0.05194		0.0011		-0.00287		0.00687
0.05084		0.00177		-0.00275		0.00653
0.04944		0.000122074		-0.00281		0.00647
0.04755		0.00061037		-0.00275		0.00641
0.04505		0.00522		-0.00284		0.00638
0.04221		-0.00214		-0.00278		0.00671
0.03861		0.00491		-0.00275		0.0065
0.0347		0.00656		-0.00281		0.00702
0.03003		0.00311		-0.00281		0.00644
0.02478		0.00562		-0.00281		0.00714
0.01914		0.00473		-0.00281		0.00659
0.01279		0.00449		-0.00275		0.00742
0.00595		0.00519		-0.00275		0.0137
-0.00128		0.00662		-0.00287		0.00745
-0.00906		0.00592		-0.00275		0.00668
-0.01733		0.00436		-0.00278		0.00687
-0.02597		0.00653		-0.00272		0.00732
-0.03485		0.00726		-0.00278		0.00702
-0.04401		0.00388		-0.00275		0.00711
-0.05338		0.00641		-0.00281		0.00671
-0.06269		0.00696		-0.00284		0.00754
-0.07205		0.0065		-0.00275		0.01102
-0.08139		0.00659		-0.00278		0.00629
-0.09037		0.00751		-0.0029		0.01117
-0.09897		0.00699		-0.0029		0.00983
-0.10706		0.00757		-0.00284		0.01212
-0.11466		0.00891		-0.00284		0.01294
-0.12146		0.00726		-0.00272		0.01193
-0.12754		0.00882		-0.00284		0.01361
-0.13282		0.00745		-0.00281		0.01001
-0.13694		0.00848		-0.00275		0.01245
-0.1402		0.00842		-0.00281		0.01462
-0.14249		0.00784		-0.00281		0.01144
-0.14374		0.0097		-0.00287		0.00806
-0.14377		0.00742		-0.00281		0.00687
-0.14289		0.00815		-0.00284		0.01276
-0.14096		0.0105		-0.00284		0.01483
-0.13813		0.00931		-0.00275		0.01773
-0.13431		0.00961		-0.00281		0.01798
-0.12958		0.00806		-0.00281		0.0141
-0.12418		0.00931		-0.00281		0.01758
-0.11808		0.0097		-0.00275		0.01761
-0.11145		0.00851		-0.00284		0.01764
-0.10446		0.00769		-0.00287		0.01724
-0.09738		0.0058		-0.00293		0.01816
-0.09009		0.01105		-0.0029		0.017
-0.08292		0.00861		-0.0029		0.01502
-0.07605		0.00632		-0.00287		0.01508
-0.06958		0.00684		-0.00284		0.01611
-0.06366		0.00946		-0.00278		0.01834
-0.0582		0.00949		-0.00272		0.01755
-0.05359		0.00397		-0.0029		0.01825
-0.04984		0.00601		-0.00287		0.01788
-0.04685		0.00723		-0.00284		0.01846
-0.04486		0.00674		-0.00281		0.01822
-0.04392		0.00766		-0.00275		0.01767
-0.0437		0.00494		-0.00284		0.01831
-0.04468		0.0061		-0.00281		0.01779
-0.04663		0.00757		-0.00275		0.01852
-0.04941		0.00714		-0.0029		0.01764
-0.05307		0.00574		-0.00281		0.01819
-0.05744		0.00171		-0.00275		0.01761
-0.06269		0.00946		-0.00278		0.01892
-0.06815		0.00424		-0.00284		0.0174
-0.07419		0.00235		-0.0029		0.01883
-0.08029		0.00723		-0.00287		0.0199
-0.0864		0.00281		-0.00287		0.01788
-0.09235		0.00351		-0.00278		0.0206
-0.09778		0.00473		-0.0029		0.01825
-0.10269		0.0065		-0.00284		0.01807
-0.10697		0.00433		-0.00281		0.01926
-0.11032		0.00595		-0.00281		0.01807
-0.11283		0.00766		-0.00275		0.01898
-0.11441		0.00381		-0.00284		0.0174
-0.11487		0.0015		-0.00281		0.02097
-0.11429		0.00284		-0.00281		0.02084
-0.11249		0.00369		-0.00284		0.01828
-0.10962		0.00186		-0.00278		0.01904
-0.10547		0.00317		-0.00281		0.01828
-0.10016		0.00473		-0.00287		0.01874
-0.09354		0.00201		-0.0029		0.02155
-0.08585		0.00253		-0.0029		0.02402
-0.077		0.00162		-0.00284		0.02194
-0.06687		0.00302		-0.00293		0.01666
-0.05594		0.00394		-0.00287		0.02258
-0.04425		0.00244		-0.00287		0.02887
-0.03198		0.00235		-0.00287		0.02915
-0.01938		0.000488296		-0.00281		0.0285
-0.00684		0.00107		-0.00287		0.02905
0.00546		-0.00101		-0.00287		0.02847
0.01727		-0.000946074		-0.00284		0.02884
0.02853		-0.00189		-0.0029		0.02884
0.03891		-0.00311		-0.00284		0.02905
0.04819		-0.00266		-0.00272		0.02829
0.05667		-0.00397		-0.00287		0.02176
0.06394		-0.00607		-0.00293		0.02887
0.07025		-0.00501		-0.00275		0.02902
0.07569		-0.00488		-0.00287		0.03012
0.08014		-0.00748		-0.0029		0.03247
0.0839		-0.00739		-0.0029		0.03122
0.08683		-0.01013		-0.00281		0.03244
0.08914		-0.01047		-0.00293		0.03427
0.09073		-0.0083		-0.00293		0.03424
0.09162		-0.00961		-0.00287		0.03848
0.09198		-0.00946		-0.00293		0.03305
0.09153		-0.00903		-0.00293		0.03589
0.09067		-0.0119		-0.00281		0.03842
0.08914		-0.00967		-0.0029		0.03687
0.0871		-0.01309		-0.0029		0.03671
0.08457		-0.01624		-0.00284		0.03943
0.08151		-0.01035		-0.00281		0.03797
0.07822		-0.0144		-0.00287		0.03583
0.07468		-0.01779		-0.00287		0.04178
0.07102		-0.01572		-0.00275		0.03729
0.06726		-0.01935		-0.0029		0.03711
0.06351		-0.01752		-0.00287		0.03916
0.05976		-0.01602		-0.00299		0.04035
0.05597		-0.02014		-0.0029		0.03943
0.05225		-0.02051		-0.00287		0.04056
0.04859		-0.02029		-0.00287		0.03925
0.0448		-0.01968		-0.00284		0.04041
0.04117		-0.01981		-0.0029		0.03937
0.03732		-0.02127		-0.00284		0.04071
0.03354		-0.02097		-0.0029		0.03891
0.02982		-0.02069		-0.00287		0.04083
0.02591		-0.02402		-0.0029		0.03928
0.02203		-0.02164		-0.00287		0.04111
0.01816		-0.0213		-0.00293		0.04312
0.01434		-0.02377		-0.00284		0.03922
0.01056		-0.02319		-0.0029		0.04321
0.00693		-0.02341		-0.00284		0.04645
0.0032		-0.02322		-0.00287		0.04462
-0.000396741		-0.02716		-0.00287		0.04215
-0.00397		-0.02792		-0.0029		0.04096
-0.00748		-0.02686		-0.00284		0.0441
-0.0109		-0.02515		-0.00287		0.04483
-0.01434		-0.0249		-0.0029		0.04212
-0.01749		-0.0253		-0.00287		0.04205
-0.02057		-0.0249		-0.00287		0.04688
-0.02341		-0.02676		-0.00275		0.05124
-0.02603		-0.0253		-0.00284		0.04846
-0.02832		-0.02924		-0.00281		0.04846
-0.03037		-0.02884		-0.0029		0.04846
-0.03201		-0.02582		-0.00293		0.04834
-0.0332		-0.03095		-0.00284		0.04996
-0.03409		-0.02722		-0.00284		0.04349
-0.03452		-0.02631		-0.0029		0.0459
-0.03464		-0.02853		-0.00287		0.0473
-0.0343		-0.02689		-0.00296		0.05228
-0.03369		-0.02878		-0.00287		0.04498
-0.03278		-0.02783		-0.0029		0.05249
-0.03131		-0.02625		-0.00281		0.04718
-0.02966		-0.02847		-0.00293		0.05048
-0.0278		-0.03046		-0.0029		0.0546
-0.0257		-0.02853		-0.00284		0.05033
-0.02356		-0.0285		-0.00287		0.05857
-0.02121		-0.03052		-0.00281		0.05142
-0.01892		-0.03079		-0.0029		0.05683
-0.01657		-0.02853		-0.00284		0.04968
-0.01456		-0.02899		-0.00284		0.04944
-0.01254		-0.02896		-0.00293		0.05069
-0.0108		-0.0275		-0.00284		0.05152
-0.00943		-0.02741		-0.00287		0.0509
-0.00851		-0.026		-0.00287		0.06043
-0.00818		-0.0286		-0.00281		0.05747
-0.00809		-0.02713		-0.0029		0.06006
-0.00879		-0.0249		-0.00284		0.05771
-0.01004		-0.02698		-0.00287		0.06015
-0.01178		-0.02814		-0.0029		0.06088
-0.01434		-0.02646		-0.00284		0.06256
-0.01743		-0.02237		-0.00278		0.06043
-0.02118		-0.0249		-0.00293		0.0625
-0.02554		-0.02814		-0.0029		0.06064
-0.03064		-0.02838		-0.00287		0.06235
-0.03616		-0.0275		-0.00284		0.06076
-0.04236		-0.02768		-0.00284		0.06253
-0.04907		-0.02799		-0.00284		0.06119
-0.05606		-0.02515		-0.00281		0.06204
-0.06369		-0.02548		-0.00284		0.06168
-0.07157		-0.02588		-0.00281		0.06134
-0.07959		-0.02957		-0.00287		0.06183
-0.08786		-0.02719		-0.00284		0.06162
-0.09613		-0.02515		-0.00293		0.06223
-0.10443		-0.0289		-0.00284		0.06149
-0.1128		-0.02704		-0.00293		0.06284
-0.12088		-0.02905		-0.00281		0.06125
-0.12885		-0.02576		-0.00287		0.06342
-0.13642		-0.02643		-0.0029		0.06088
-0.14371		-0.02673		-0.00284		0.06369
-0.15052		-0.02438		-0.00284		0.0604
-0.15693		-0.02557		-0.0029		0.06372
-0.16272		-0.02618		-0.00293		0.06034
-0.168		-0.03015		-0.00287		0.06418
-0.17273		-0.02649		-0.00281		0.06046
-0.17695		-0.02728		-0.00293		0.06439
-0.1803		-0.02554		-0.00284		0.05988
-0.18308		-0.0224		-0.00281		0.06491
-0.18531		-0.02435		-0.00284		0.05887
-0.18665		-0.02017		-0.0029		0.069
-0.18748		-0.02014		-0.00281		0.06574
-0.18748		-0.02173		-0.00287		0.07013
-0.18699		-0.02225		-0.00284		0.06113
-0.1858		-0.02136		-0.00293		0.06384
-0.1839		-0.02069		-0.0029		0.06085
-0.18143		-0.02036		-0.00287		0.06391
-0.17838		-0.0188		-0.00287		0.06101
-0.17478		-0.01737		-0.00287		0.06409
-0.17069		-0.01712		-0.0029		0.06696
-0.16602		-0.0174		-0.00287		0.06858
-0.16092		-0.01798		-0.00287		0.06687
-0.15528		-0.01822		-0.00287		0.06302
-0.14942		-0.01813		-0.00293		0.07294
-0.14304		-0.01611		-0.00284		0.06217
-0.13627		-0.01236		-0.00284		0.06473
-0.12928		-0.01404		-0.00281		0.06964
-0.12214		-0.01123		-0.0029		0.07236
-0.11469		-0.01218		-0.0029		0.07248
-0.10694		-0.0112		-0.00287		0.06952
-0.09922		-0.0134		-0.00287		0.07456
-0.09134		-0.00897		-0.00284		0.07373
-0.08347		-0.01141		-0.00287		0.06848
-0.07569		-0.01654		-0.00287		0.07617
-0.06787		0.00516		-0.00287		0.07013
-0.06018		-0.00809		-0.00287		0.07544
-0.05283		-0.01196		-0.0029		0.06552
-0.04559		-0.00385		-0.00293		0.07831
-0.0387		-0.00833		-0.00287		0.0676
-0.0322		-0.004		-0.0029		0.081
-0.02612		-0.00787		-0.0029		0.06641
-0.02051		-0.00363		-0.00287		0.08249
-0.01556		-0.00266		-0.00287		0.06842
-0.01102		-0.00241		-0.0029		0.07779
-0.00711		0.000396741		-0.00287		0.068
-0.00381		0.00107		-0.0029		0.07923
-0.00131		0.00256		-0.0029		0.07178
0.000518815		0.00198		-0.00284		0.08005
0.00168		0.00171		-0.00287		0.06912
0.00201		0.00494		-0.00284		0.07767
0.00174		0.00391		-0.0029		0.07584
0.000793481		0.0051		-0.0029		0.07596
-0.000946074		0.00913		-0.00296		0.07416
-0.00336		0.00662		-0.00299		0.07978
-0.0065		0.00534		-0.00287		0.07758
-0.01022		0.00665		-0.00293		0.07447
-0.01456		0.00687		-0.00287		0.08466
-0.01947		0.00513		-0.0029		0.07321
-0.02484		0.01044		-0.00296		0.10102
-0.03064		0.0087		-0.00281		0.05014
-0.03684		0.01047		-0.00296		0.13004
-0.04328		0.01068		-0.00287		-0.05127
-0.04999		0.0112		-0.0029		0.21125
-0.05676		0.01224		-0.00287		0.12806
-0.06363		0.00958		-0.00284		-0.01151
-0.07056		0.01675		-0.00293		0.13041
-0.07739		0.01141		-0.0029		0.04047
-0.08426		0.01328		-0.00284		0.10211
-0.09079		0.01038		-0.0029		0.05573
-0.09714		0.02164		-0.00281		0.10401
-0.10324		0.01227		-0.0029		0.0737
-0.10904		0.00906		-0.00278		0.07877
-0.11451		0.02222		-0.00287		0.07199
-0.11957		0.00745		-0.00284		0.0979
-0.12427		0.02261		-0.00287		0.06272
-0.12857		0.01511		-0.0029		0.08692
-0.13254		0.02109		-0.00284		0.08444
-0.13611		0.02075		-0.00284		0.07584
-0.13913		0.01489		-0.00287		0.08383
-0.142		0.02738		-0.00287		0.08194
-0.14432		0.02066		-0.00284		0.09357
-0.14634		0.02554		-0.00281		0.08133
-0.14805		0.02521		-0.00287		0.09101
-0.14948		0.02582		-0.00281		0.08164
-0.15061		0.02329		-0.00278		0.08045
-0.1514		0.0267		-0.00284		0.08512
-0.15207		0.02557		-0.00287		0.08036
-0.15229		0.02387		-0.00287		0.08744
-0.1525		0.02683		-0.00281		0.08249
-0.15253		0.02393		-0.00281		0.07416
-0.1522		0.02927		-0.00284		0.09073
-0.15171		0.02731		-0.00287		0.08155
-0.1511		0.02628		-0.00284		0.09033
-0.15015		0.02838		-0.00287		0.08216
-0.14908		0.03259		-0.00287		0.08988
-0.14774		0.03095		-0.00281		0.08795
-0.14609		0.02789		-0.00278		0.09
-0.14429		0.03742		-0.00287		0.08115
-0.14212		0.03128		-0.00278		0.08597
-0.13968		0.02707		-0.00284		0.0965
-0.13706		0.03125		-0.0029		0.07883
-0.13404		0.02774		-0.00284		0.08032
-0.13062		0.02664		-0.00287		0.08982
-0.12696		0.02588		-0.00287		0.07413
-0.12308		0.02609		-0.00296		0.08426
-0.11884		0.02652		-0.00284		0.08496
-0.11426		0.02582		-0.00278		0.08506
-0.10944		0.02475		-0.0029		0.0817
-0.10446		0.02783		-0.00296		0.08606
-0.09915		0.03284		-0.00281		0.07804
-0.09369		0.03046		-0.0029		0.08484
-0.08811		0.02997		-0.00284		0.08545
-0.08255		0.03192		-0.00287		0.08206
-0.07694		0.02759		-0.00287		0.09024
-0.07132		0.02686		-0.00281		0.08621
-0.06598		0.02521		-0.0029		0.08322
-0.06076		0.02432		-0.00293		0.08386
-0.05576		0.02524		-0.00287		0.08454
-0.05115		0.02225		-0.00287		0.07324
-0.04691		0.02255		-0.0029		0.08063
-0.04306		0.02692		-0.00287		0.08057
-0.0398		0.02612		-0.00284		0.08197
-0.03699		0.0267		-0.00287		0.06986
-0.03482		0.02518		-0.00293		0.07666
-0.0332		0.01987		-0.00278		0.07443
-0.03229		0.02799		-0.00278		0.07016
-0.03204		0.02359		-0.00287		0.07978
-0.03244		0.02133		-0.00284		0.07944
-0.03336		0.02356		-0.00281		0.07266
-0.03476		0.02142		-0.00284		0.08142
-0.03684		0.02326		-0.00284		0.08298
-0.03934		0.01932		-0.00281		0.08484
-0.04218		0.02225		-0.00284		0.0802
-0.04535		0.01895		-0.00287		0.08512
-0.0488		0.01895		-0.00287		0.08423
-0.05228		0.01874		-0.00284		0.07804
-0.05588		0.02097		-0.00281		0.07422
-0.05945		0.02387		-0.00284		0.0716
-0.06278		0.01819		-0.0029		0.07443
-0.06589		0.02136		-0.00278		0.07773
-0.06864		0.02149		-0.00284		0.07315
-0.0708		0.01904		-0.00287		0.07492
-0.07248		0.01953		-0.00281		0.07245
-0.07355		0.01947		-0.00287		0.07254
-0.07382		0.02042		-0.0029		0.07346
-0.07346		0.02258		-0.00284		0.07242
-0.0723		0.01981		-0.00284		0.07312
-0.07019		0.02182		-0.00287		0.07309
-0.06726		0.02112		-0.00284		0.06973
-0.06354		0.02011		-0.00293		0.07187
-0.05899		0.01993		-0.00281		0.07349
-0.05356		0.01779		-0.00281		0.07315
-0.04758		0.01798		-0.00287		0.0727
-0.04083		0.01666		-0.00293		0.0744
-0.03342		0.01959		-0.00278		0.06858
-0.02567		0.01547		-0.00284		0.06558
-0.0174		0.01492		-0.00284		0.07205
-0.00879		0.01431		-0.00281		0.06879
-6.1037e-05		0.01398		-0.00278		0.07569
0.00873		0.01837		-0.00284		0.06528
0.01758		0.01755		-0.00281		0.06226
0.02637		0.01672		-0.00287		0.06134
0.03485		0.01892		-0.00272		0.06351
0.04294		0.01767		-0.00281		0.06125
0.05078		0.0188		-0.00284		0.06458
0.05799		0.01474		-0.00284		0.05951
0.06461		0.00952		-0.00281		0.06592
0.07068		0.01813		-0.00278		0.05692
0.07599		0.01593		-0.00284		0.07364
0.08069		0.01605		-0.00287		0.05228
0.08451		0.01459		-0.00278		0.11585
0.08768		0.01334		-0.00281		0.0354
0.09003		0.01465		-0.00284		0.04593
0.09174		0.01608		-0.00281		0.09891
0.09281		0.01822		-0.0029		0.04135
0.0932		0.01318		-0.00284		0.07926
0.09305		0.01453		-0.00284		0.06269
0.09229		0.01309		-0.00275		0.08209
0.09116		0.01285		-0.00281		0.03647
0.08954		0.01358		-0.00284		0.0914
0.08783		0.01248		-0.00281		0.04404
0.08573		0.01187		-0.0029		0.05637
0.0835		0.01132		-0.00281		0.08347
0.08115		0.00992		-0.00278		0.05606
0.07868		0.00949		-0.00281		0.06696
0.07633		0.00833		-0.00269		0.06067
0.07398		0.00955		-0.00287		0.07575
0.07163		0.01032		-0.00284		0.04987
0.06946		0.01007		-0.00272		0.06848
0.06738		0.01172		-0.00272		0.05939
0.0654		0.01154		-0.00275		0.06565
0.06348		0.01471		-0.00272		0.06546
0.06171		0.01367		-0.00278		0.0564
0.06003		0.01434		-0.00275		0.06021
0.05826		0.01462		-0.00275		0.05271
0.05664		0.01367		-0.00278		0.06104
0.05478		0.01334		-0.00275		0.05646
0.05289		0.00903		-0.00275		0.06
0.05078		0.01398		-0.00278		0.06272
0.04859		0.01343		-0.00275		0.05353
0.04611		0.00809		-0.00275		0.06137
0.04328		0.01315		-0.00278		0.05618
0.04025		0.00739		-0.00281		0.0538
0.03693		0.0098		-0.00272		0.05792
0.03314		0.0126		-0.00272		0.05963
0.02915		0.00726		-0.00281		0.05774
0.02466		0.01273		-0.00278		0.05496
0.02002		0.01028		-0.00287		0.06372
0.01498		0.00647		-0.00278		0.05634
0.0098		0.00955		-0.00287		0.05744
0.00452		0.00983		-0.00284		0.05713
-0.000885037		0.00613		-0.00281		0.05084
-0.00632		0.00873		-0.00284		0.0578
-0.01169		0.00803		-0.00281		0.04566
-0.01682		0.00964		-0.00278		0.0513
-0.02179		0.00735		-0.00281		0.05319
-0.02634		0.00418		-0.00281		0.05014
-0.0304		0.00751		-0.00278		0.051
-0.03403		0.00848		-0.00284		0.05322
-0.03681		0.00769		-0.00284		0.0495
-0.03897		0.00653		-0.00278		0.05164
-0.04035		0.01056		-0.00287		0.05383
-0.04074		0.00769		-0.00287		0.05158
-0.04047		0.00595		-0.00287		0.0495
-0.03894		0.00552		-0.00287		0.0477
-0.03681		0.00851		-0.00281		0.051
-0.03348		0.00333		-0.00278		0.04767
-0.02927		0.00363		-0.00284		0.04706
-0.02417		0.00696		-0.00284		0.04672
-0.01837		0.00546		-0.00281		0.04193
-0.01166		0.00842		-0.00287		0.04657
-0.00439		0.00299		-0.00284		0.04682
0.0033		0.00644		-0.00281		0.0445
0.01166		0.0058		-0.00281		0.0437
0.02017		0.00467		-0.00287		0.04465
0.02887		0.00613		-0.00281		0.04904
0.03754		0.00491		-0.00284		0.03922
0.04621		0.00266		-0.0029		0.04071
0.05435		0.00568		-0.00284		0.0383
0.06226		0.00464		-0.00284		0.04114
0.06958		0.00336		-0.00287		0.03781
0.07602		0.00623		-0.0029		0.04376
0.08182		0.00168		-0.00281		0.0405
0.08661		0.00549		-0.00284		0.04031
0.0904		0.00317		-0.00281		0.03983
0.09317		0.00443		-0.00287		0.04001
0.0947		0.00302		-0.00287		0.03916
0.09519		0.00284		-0.00284		0.04028
0.09458		0.00458		-0.00293		0.0397
0.09281		0.00217		-0.00287		0.03064
0.08982		0.0018		-0.00281		0.04144
0.08603		0.00208		-0.00287		0.03217
0.08109		0.00119		-0.00278		0.0336
0.07526		-0.0036		-0.00281		0.04114
0.06876		0.00287		-0.00284		0.03867
0.06162		0.00269		-0.0029		0.03702
0.05393		0.00363		-0.00287		0.03803
0.04599		-0.000457778		-0.00284		0.03742
0.0379		-0.00238		-0.00284		0.03055
0.02976		0.00293		-0.00287		0.03558
0.02194		0.00238		-0.0029		0.03912
0.01431		-0.000152593		-0.0029		0.02884
0.00711		-0.00424		-0.00281		0.03974
0.000457778		-0.00189		-0.00281		0.02884
-0.00543		-0.000671407		-0.00284		0.0394
-0.0105		-0.00214		-0.00284		0.03104
-0.0148		-0.0018		-0.00281		0.02118
-0.01828		-0.0011		-0.00287		0.03491
-0.02066		-0.00525		-0.00281		0.02564
-0.02203		-0.00348		-0.0029		0.03354
-0.02216		-0.0032		-0.0029		0.02646
-0.02133		-0.00311		-0.00293		0.02506
-0.01953		-0.00317		-0.00287		0.02838
-0.0166		-0.00226		-0.00278		0.02112
-0.01273		-0.0014		-0.00284		0.02271
-0.00806		-0.00458		-0.00284		0.02286
-0.00262		-0.00424		-0.00278		0.02646
0.00351		-0.00357		-0.00281		0.02173
0.01004		-0.00278		-0.00287		0.01978
0.01697		-0.00604		-0.00287		0.02173
0.02426		-0.00595		-0.0029		0.01737
0.03156		-0.00674		-0.00287		0.01962
0.03879		-0.00397		-0.0029		0.01779
0.0459		-0.00552		-0.00278		0.01889
0.05286		-0.00745		-0.00281		0.01752
0.05942		-0.00629		-0.00287		0.01889
0.06558		-0.00848		-0.00278		0.01782
0.07132		-0.00687		-0.00284		0.01889
0.07627		-0.00888		-0.00287		0.01773
0.0806		-0.00723		-0.00275		0.01831
0.08417		-0.00827		-0.00284		0.01737
0.08683		-0.00855		-0.00278		0.01822
0.08863		-0.00836		-0.00281		0.01727
0.08957		-0.01099		-0.00281		0.01779
0.08948		-0.01175		-0.00287		0.01749
0.08847		-0.01147		-0.00281		0.01798
0.08658		-0.01184		-0.00278		0.01694
0.08386		-0.01202		-0.00284		0.01819
0.08039		-0.01236		-0.00284		0.01727
0.07636		-0.01453		-0.00275		0.01816
0.07166		-0.01239		-0.00278		0.01712
0.0665		-0.01343		-0.00281		0.01794
0.06079		-0.01749		-0.00281		0.0174
0.05472		-0.0173		-0.00284		0.01733
0.04831		-0.01508		-0.00287		0.01746
0.04129		-0.01712		-0.00287		0.01733
0.03397		-0.01419		-0.0029		0.01852
0.02628		-0.01718		-0.0029		0.01395
0.01837		-0.01794		-0.00287		0.0116
0.0101		-0.01498		-0.00287		0.01282
0.00171		-0.02039		-0.00287		0.0083
-0.00662		-0.01706		-0.00284		0.00928
-0.01492		-0.0191		-0.00272		0.01025
-0.02316		-0.02115		-0.00278		0.00888
-0.03116		-0.02005		-0.00278		0.01517
-0.03876		-0.02222		-0.00278		0.01102
-0.04639		-0.02332		-0.00275		0.00629
-0.05362		-0.02182		-0.00287		0.00702
-0.06082		-0.02112		-0.00284		0.00671
-0.06806		-0.02274		-0.00281		0.00635
-0.07535		-0.02237		-0.00284		0.00693
-0.08286		-0.02087		-0.00278		0.00601
-0.09061		-0.02792		-0.00284		0.00757
-0.09848		-0.02756		-0.00281		0.00494
-0.10654		-0.02496		-0.00284		0.00751
-0.11472		-0.02863		-0.00284		0.00568
-0.12256		-0.02152		-0.00278		0.00714
-0.13022		-0.02728		-0.00278		0.00467
-0.13718		-0.02622		-0.00281		0.00745
-0.14341		-0.02686		-0.00284		0.0047
-0.14872		-0.02707		-0.00284		0.00726
-0.15293		-0.02478		-0.00284		0.00531
-0.15604		-0.03122		-0.00278		0.00656
-0.15809		-0.03027		-0.00281		0.00522
-0.15918		-0.03162		-0.00281		0.00797
-0.1594		-0.02719		-0.00284		0.004
-0.15897		-0.03183		-0.00281		0.00488
-0.15806		-0.03128		-0.00284		0.00415
-0.1568		-0.02783		-0.00287		0.00204
-0.15522		-0.03125		-0.00287		0.00354
-0.15348		-0.03259		-0.00281		0.00201
-0.15174		-0.03165		-0.00293		0.000885037
-0.14988		-0.03299		-0.00281		0.0032
-0.14774		-0.035		-0.00272		-0.00363
-0.14554		-0.03211		-0.00278		0.0033
-0.14322		-0.03314		-0.00287		-0.00208
-0.1406		-0.0329		-0.00278		-0.00748
-0.13791		-0.03601		-0.00287		-0.00494
-0.13511		-0.03323		-0.00281		-0.0083
-0.13218		-0.03415		-0.00281		-0.00647
-0.12934		-0.03739		-0.00281		-0.008
-0.1265		-0.03552		-0.00278		-0.0069
-0.124		-0.03565		-0.00281		-0.00888
-0.12174		-0.03598		-0.00275		-0.00525
-0.11966		-0.03626		-0.00284		-0.01001
-0.11811		-0.03558		-0.00275		-0.0058
-0.11679		-0.03586		-0.00275		-0.01151
-0.1156		-0.035		-0.00278		-0.00671
-0.11478		-0.03668		-0.00284		-0.00989
-0.11408		-0.03656		-0.00287		-0.00552
-0.11371		-0.03726		-0.00278		-0.0109
-0.11338		-0.0383		-0.00281		-0.00491
-0.11338		-0.03919		-0.00284		-0.01144
-0.11344		-0.03748		-0.00269		-0.00623
-0.11371		-0.03919		-0.00278		-0.01321
-0.11417		-0.03937		-0.00281		-0.00678
-0.11481		-0.03806		-0.00281		-0.01465
-0.11579		-0.03974		-0.00281		-0.00934
-0.11689		-0.03781		-0.00284		-0.01254
-0.11823		-0.04083		-0.00284		-0.00778
-0.11972		-0.03708		-0.00278		-0.01593
-0.1214		-0.0394		-0.00284		-0.01038
-0.12311		-0.04065		-0.00278		-0.0166
-0.12494		-0.03784		-0.0029		-0.01016
-0.12668		-0.03961		-0.00281		-0.01663
-0.12839		-0.04028		-0.00278		-0.01032
-0.13022		-0.04193		-0.00281		-0.01611
-0.13193		-0.03818		-0.00281		-0.01151
-0.1337		-0.03845		-0.00278		-0.0144
-0.13544		-0.03995		-0.00278		-0.01468
-0.13706		-0.0408		-0.00278		-0.00732
-0.13883		-0.0401		-0.00281		-0.07007
-0.14035		-0.03873		-0.00278		0.05026
-0.14197		-0.03665		-0.00278		-0.04349
-0.14341		-0.04065		-0.00278		-0.03327
-0.14475		-0.04074		-0.00284		-0.00745
-0.146		-0.03595		-0.00275		-0.03336
-0.14695		-0.03983		-0.00284		-0.0072
-0.1478		-0.03696		-0.00278		-0.02475
-0.14823		-0.03797		-0.00278		-0.01514
-0.14838		-0.03891		-0.00275		-0.02655
-0.14832		-0.03449		-0.00272		-0.01407
-0.14801		-0.03729		-0.0029		-0.02487
-0.14737		-0.03827		-0.00284		-0.02109
-0.1464		-0.03607		-0.00284		-0.02948
-0.14518		-0.03763		-0.00281		-0.02194
-0.1435		-0.03623		-0.00281		-0.02609
-0.14161		-0.03665		-0.00281		-0.02264
-0.13947		-0.03961		-0.00275		-0.03085
-0.13681		-0.03635		-0.00281		-0.02609
-0.13407		-0.03711		-0.00275		-0.02368
-0.1308		-0.0365		-0.00272		-0.02695
-0.1272		-0.03485		-0.00275		-0.02319
-0.12333		-0.03461		-0.00278		-0.03064
-0.11911		-0.03305		-0.00281		-0.02698
-0.11493		-0.03363		-0.00281		-0.03
-0.11029		-0.03378		-0.00278		-0.03131
-0.10562		-0.03043		-0.00278		-0.02594
-0.10096		-0.02872		-0.00284		-0.02857
-0.09619		-0.03375		-0.00278		-0.02933
-0.09146		-0.03085		-0.00275		-0.0304
-0.08686		-0.02832		-0.00272		-0.02832
-0.08258		-0.0293		-0.00275		-0.03024
-0.07834		-0.026		-0.00272		-0.03189
-0.07447		-0.02435		-0.00275		-0.03284
-0.07105		-0.022		-0.00275		-0.03275
-0.06803		-0.02487		-0.00272		-0.03656
-0.06543		-0.02573		-0.00284		-0.03146
-0.06345		-0.02176		-0.00278		-0.03778
-0.06217		-0.02393		-0.00272		-0.03253
-0.06143		-0.02408		-0.00278		-0.03842
-0.06149		-0.02118		-0.00281		-0.03165
-0.06241		-0.02087		-0.00275		-0.04105
-0.064		-0.01932		-0.00275		-0.03586
-0.06653		-0.01871		-0.00275		-0.03583
-0.06967		-0.01868		-0.00275		-0.03803
-0.07382		-0.01846		-0.00275		-0.0329
-0.0788		-0.01758		-0.00275		-0.03854
-0.08451		-0.01486		-0.00272		-0.03885
-0.09091		-0.01645		-0.00278		-0.0314
-0.09803		-0.01672		-0.00269		-0.03851
-0.10587		-0.01434		-0.00272		-0.03723
-0.11417		-0.01343		-0.00272		-0.04682
-0.12311		-0.0134		-0.00275		-0.03916
-0.13227		-0.01001		-0.00275		-0.05396
[truncated: 46,003 more rows]

## Sheet: Figure3b_norm_conductance
0	1	2	3	4	5	6	7	8	9	10	11	12	13	14	15	16	17	18	19	20	21	22	23	24	25	26	27	28	29	30	31	32	33	34	35	36	37	38	39	40	41	42	43	44	45	46	47	48	49
1	0.794478	0.830484	0.775279	0.808427	0.744302	0.77569	0.612771	0.645638	0.696277	0.722796	0.601175	0.623141	0.605633	0.627885	0.616342	0.633267	0.525814	0.541341	0.36106	0.36778	0.332684	0.346867	0.406875	0.410495	0.385227	0.391797	0.312119	0.317747	0.261818	0.259467	0.31383	0.319228	0.273721	0.286455	0.309552	0.312418	0.166484	0.165387	0.134717	0.136827	0.106418	0.10477	0.138889	0.139105	0.107249	0.105336	0.156436	0.156514	0.140558
1	0.455951	0.461487	0.462843	0.459817	0.451132	0.458147	0.289698	0.287832	0.357635	0.360952	0.31852	0.313876	0.279011	0.287605	0.341416	0.335954	0.183755	0.177323	0.200832	0.19037	0.246412	0.249791	0.172618	0.173572	0.210709	0.209473	0.170655	0.168945	0.23912	0.238321	0.237796	0.230695	0.225227	0.216608	0.220603	0.220627	0.180477	0.17247	0.10627	0.103058	0.0496731	0.0534802	0.145851	0.141524	0.235147	0.230919	0.159545	0.156415	0.151716
1	0.683682	0.690945	0.565601	0.571429	0.593037	0.60012	0.393486	0.392679	0.433069	0.434011	0.462459	0.444084	0.399955	0.403299	0.378637	0.379009	0.419409	0.420179	0.302466	0.299606	0.375414	0.37505	0.308188	0.305633	0.324756	0.323128	0.432418	0.432	0.377992	0.377689	0.373482	0.371975	0.328586	0.332886	0.278371	0.276243	0.202377	0.198734	0.195523	0.195395	0.190544	0.178748	0.0761044	0.0795507	0.0767129	0.0942946	0.150264	0.147137	0.0748875
1	0.774962	0.799509	0.510965	0.521713	0.523169	0.531741	0.499503	0.505971	0.630501	0.645346	0.623918	0.6376	0.366488	0.282256	0.225554	0.223716	0.287302	0.303946	0.370686	0.373148	0.321898	0.322196	0.321898	0.343402	0.310112	0.312468	0.345543	0.347227	0.197646	0.173157	0.109392	0.110025	0.37839	0.381104	0.233065	0.231824	0.264583	0.263264	0.197646	0.183671	0.181374	0.179325	0.0767352	0.0731982	0.148969	0.147909	0.211923	0.209628	0.00280233
1	0.636082	0.647242	0.661349	0.672853	0.475218	0.479516	0.492502	0.495574	0.30626	0.304337	0.278193	0.266296	0.336805	0.34049	0.340854	0.34049	0.421377	0.421721	0.161426	0.159171	0.146406	0.14475	0.303389	0.194777	0.100536	0.0975328	0.164212	0.162695	0.117615	0.115198	0.124244	0.121049	0.134204	0.130764	0.14252	0.140326	0.172024	0.338525	0.228765	0.232701	0.11265	0.111365	0.154188	0.155652	0.139192	0.133703	0.127561	0.124528	0.232158
0.975163	1	0.894103	0.914268	0.574967	0.579124	0.544064	0.536624	0.493403	0.494031	0.468224	0.470297	0.457572	0.458351	0.459093	0.458351	0.513312	0.513959	0.31478	0.311648	0.39931	0.39556	0.28809	0.276283	0.370006	0.36123	0.263725	0.259951	0.440113	0.439206	0.395545	0.354398	0.21309	0.207451	0.207246	0.205989	0.207976	0.204284	0.260042	0.256002	0.204326	0.204527	0.229189	0.225037	0.114495	0.109479	0.134664	0.130695	0.205786	0.202336
1	0.718662	0.771434	0.732719	0.766135	0.660568	0.675045	0.593627	0.605036	0.54392	0.552779	0.515296	0.522309	0.431672	0.434997	0.310538	0.309927	0.440826	0.44303	0.469791	0.474839	0.370089	0.373497	0.374267	0.376368	0.216945	0.213582	0.342314	0.344187	0.229153	0.230349	0.329859	0.329972	0.32019	0.319346	0.303654	0.303816	0.293344	0.291158	0.29403	0.294202	0.39031	0.392203	0.326404	0.323357	0.292657	0.29186	0.272778	0.270622	0.183169
1	0.820007	0.847343	0.722018	0.732134	0.500113	0.501105	0.260635	0.258268	0.239855	0.226629	0.230384	0.228223	0.20267	0.19984	0.182718	0.18014	0.168683	0.166032	0.180376	0.175823	0.17979	0.175234	0.126239	0.124464	0.132611	0.130259	0.169267	0.167987	0.153523	0.148678	0.156435	0.15744	0.16168	0.154127	0.141894	0.138776	0.200906	0.194706	0.203846	0.225633	0.244597	0.24221	0.196793	0.183677	0.202082	0.199643	0.206199	0.227227	0.222703
[truncated: 350 more columns]

[truncated: 37 more sheets: Figure 3c, Figure 3d, Figure5a, Figure 5b, Figure 5c, Figure 5d, Figure S1a, Figure S1b, Figure S2a, Figure S2b, Figure S3c, Figure S4b-Experimental curves, Figure S4b-Simu curves_RESET, Figure S4b-Simu curves_SET, Figure S5a-h, Figure S6a-h, Figure S7b, Figure S8a, Figure S8b, Figure S8c …]
